# Supplementary material for: 6-Bromo-4-[(3-chloro-4-methyl­phenyl)­imino­meth­yl]-2-meth­oxy-3-nitro­phenol
Source: Acta Crystallogr Sect E Struct Rep Online. 2012 Jun 13;68(Pt 7):o2023. doi: 10.1107/S1600536812023859 (PMC3393292; doi:10.1107/S1600536812023859)
Supplement: Supplementary file 2 [file e-68-o2023-Isup2.hkl]

# 
# h,k,l, Fc-squared, Fo-squared, sigma(Fo-squared) and status flag 
# 
data_I
_shelx_title ' 2 in Pbca' 
_shelx_refln_list_code          4 
_shelx_F_calc_maximum      419.17 
_exptl_crystal_F_000      1600.00 
_reflns_d_resolution_high  0.8107 
 
loop_ 
 _symmetry_equiv_pos_as_xyz 
 'x, y, z' 
 '-x+1/2, -y, z+1/2' 
 '-x, y+1/2, -z+1/2' 
 'x+1/2, -y+1/2, -z' 
 '-x, -y, -z' 
 'x-1/2, y, -z-1/2' 
 'x, -y-1/2, z-1/2' 
 '-x-1/2, y-1/2, z' 
 
_cell_length_a    18.2880 
_cell_length_b     8.7130 
_cell_length_c    19.0180 
_cell_angle_alpha  90.000 
_cell_angle_beta   90.000 
_cell_angle_gamma  90.000 
 
_shelx_F_squared_multiplier     1.000 
 
loop_ 
 _refln_index_h 
 _refln_index_k 
 _refln_index_l 
 _refln_F_squared_calc 
 _refln_F_squared_meas 
 _refln_F_squared_sigma 
 _refln_observed_status 
   4   0   0     5905.04     5270.63    384.85 o 
   6   0   0   101796.15    98716.92   7128.13 o 
   8   0   0      796.07      815.17    106.20 o 
  10   0   0     5198.86     4587.65    345.34 o 
  12   0   0     9592.62     8633.22    638.03 o 
  14   0   0     1894.82     1866.26    237.85 o 
  16   0   0     2901.85     2640.64    221.87 o 
  18   0   0       21.62        0.00     82.07 o 
  20   0   0     6564.83     6998.61    726.72 o 
   2   1   0     1572.28     1288.35     68.42 o 
   4   1   0    55955.65    59229.67   3016.70 o 
   6   1   0     2308.91     2161.28    116.37 o 
   8   1   0     9066.46     9816.60    507.08 o 
  10   1   0     7354.47     8568.67    445.62 o 
  12   1   0     2147.59     2350.39    135.17 o 
  14   1   0     1334.47     1611.43    104.22 o 
  16   1   0      369.97      301.03     60.55 o 
  18   1   0     5310.43     6042.35    472.03 o 
  20   1   0      191.85      307.43    149.21 o 
  22   1   0      801.38     1042.68    208.89 o 
   0   2   0   125829.07   121148.50   8741.19 o 
   2   2   0     1608.99     1717.68     81.62 o 
   4   2   0      813.36     1246.60     63.72 o 
   6   2   0    14141.02    13378.85    685.80 o 
   8   2   0     2789.11     2927.45    159.19 o 
  10   2   0      498.17      325.15     60.67 o 
  12   2   0     2146.12     2215.84    131.28 o 
  14   2   0      122.35      283.38     80.57 o 
  16   2   0     3477.77     3192.53    215.87 o 
  18   2   0      166.83      162.39     94.71 o 
  20   2   0     1558.03     1413.79    352.83 o 
  22   2   0      164.56      431.82    172.03 o 
   2   3   0    32744.45    29895.06   1355.35 o 
   4   3   0    32272.99    30887.23   1543.85 o 
   6   3   0      985.83      846.29     51.18 o 
   8   3   0    10586.75     9345.86    591.86 o 
  10   3   0    15137.13    15886.97    819.77 o 
  12   3   0     4409.44     4499.93    245.12 o 
  14   3   0      824.27      942.71     96.27 o 
  16   3   0       27.83       16.16     93.03 o 
  18   3   0     3561.36     4040.83    452.88 o 
  20   3   0     1086.58      424.80    212.40 o 
   0   4   0    30527.44    29795.65   2160.53 o 
   2   4   0     4042.80     3929.79    185.50 o 
   4   4   0     5965.44     5718.66    292.94 o 
   6   4   0    12053.33    12241.63    560.35 o 
   8   4   0      160.41      117.60     32.25 o 
  10   4   0     1855.64     1852.54    100.70 o 
  12   4   0      194.79      214.42     65.39 o 
  14   4   0       26.96       76.96     86.99 o 
  16   4   0      378.49      390.70    112.18 o 
  18   4   0      195.05      221.22    115.08 o 
  20   4   0     1386.28     1055.26    248.38 o 
   2   5   0       17.75        7.87     29.65 o 
   4   5   0       84.95       67.89     32.67 o 
   6   5   0     4229.54     4484.80    211.44 o 
   8   5   0       95.70      108.69     42.30 o 
  10   5   0       13.37       20.59     56.29 o 
  12   5   0      296.24      383.46     95.47 o 
  14   5   0       11.70       91.78    101.11 o 
  16   5   0        9.68        3.67    106.93 o 
  18   5   0       44.67        1.35    120.63 o 
   0   6   0     5828.67     6029.56    453.89 o 
   2   6   0      928.66      990.93     73.29 o 
   4   6   0     1233.04     1299.97     85.76 o 
   6   6   0     3001.75     2915.24    200.29 o 
   8   6   0        1.70        0.00     66.29 o 
  10   6   0     1178.46     1176.09    212.40 o 
  12   6   0      627.00      570.03    120.24 o 
  14   6   0       11.08       22.96    108.78 o 
  16   6   0     1003.71      524.07    359.85 o 
  18   6   0      113.32      101.16    124.18 o 
   2   7   0     6752.46     6027.03    323.20 o 
   4   7   0     5290.12     5459.62    350.26 o 
   6   7   0      445.65      338.91     80.95 o 
   8   7   0      377.35      397.53    126.39 o 
  10   7   0     1109.32      942.63    226.44 o 
  12   7   0      314.95      486.06    129.69 o 
  14   7   0      110.99      177.08    130.05 o 
  16   7   0       73.26       63.10    143.17 o 
   0   8   0       84.13      161.49    159.74 o 
   2   8   0       36.67       17.72     93.96 o 
   4   8   0       87.15       13.40     95.24 o 
   6   8   0       71.64       16.14    100.33 o 
   8   8   0      165.00      212.86    111.70 o 
  10   8   0      857.20     1007.58    254.53 o 
  12   8   0       15.09        0.00    129.49 o 
  14   8   0       81.71       84.02    340.54 o 
   2   9   0      431.79      489.90    143.97 o 
   4   9   0      773.96      837.41    135.70 o 
   6   9   0        0.88        0.00    109.45 o 
   8   9   0       27.65      157.98    207.13 o 
  10   9   0      601.19      401.98    240.48 o 
  12   9   0      245.90      255.09    160.71 o 
   0  10   0      547.42      554.69    219.42 o 
   2  10   0      244.31      249.17    138.75 o 
   4  10   0        4.50        0.00    177.29 o 
   6  10   0      688.09     1400.78    284.37 o 
   8  10   0       37.31        0.00    201.87 o 
   1   1   1      182.45      361.90     25.96 o 
   2   1   1      383.56      289.24     20.02 o 
   3   1   1      479.46      656.76     31.32 o 
   4   1   1     8767.60     7715.14    276.91 o 
   5   1   1     2606.61     3069.11    113.21 o 
   6   1   1     3231.80     3103.85    116.07 o 
   7   1   1      871.27     1066.57     49.72 o 
   8   1   1    18128.44    17773.41    645.82 o 
   9   1   1     8302.48     9422.08    344.66 o 
  10   1   1     3784.81     3725.01    141.42 o 
  11   1   1      108.91      124.49     24.46 o 
  12   1   1    10100.14     9827.54    361.76 o 
  13   1   1        9.82        0.00     27.67 o 
  14   1   1    12577.07    12349.38    453.95 o 
  15   1   1       49.21       53.92     34.21 o 
  16   1   1      138.25      100.93     37.08 o 
  17   1   1      621.63      701.61     58.22 o 
  18   1   1     3263.73     3371.40    173.98 o 
  19   1   1      298.84      375.12     67.00 o 
  20   1   1     2936.99     3034.97    250.64 o 
  21   1   1      271.01      254.02     92.04 o 
  22   1   1      207.45       61.24    108.60 o 
   0   2   1    43115.86    40575.88   2072.98 o 
   1   2   1     7733.24     8332.31    283.94 o 
   2   2   1     7698.66     8374.73    300.93 o 
   3   2   1       88.51      158.05     22.59 o 
   4   2   1    16376.08    15243.80    544.16 o 
   5   2   1     5423.93     4931.02    161.39 o 
   6   2   1    21203.25    20772.30    705.77 o 
   7   2   1     6421.52     7360.09    252.26 o 
   8   2   1     8097.14     8714.19    319.21 o 
   9   2   1       10.07       69.07     22.02 o 
  10   2   1    26506.59    25305.68    916.79 o 
  11   2   1      350.02      332.95     31.53 o 
  12   2   1     9159.23     9593.36    354.33 o 
  13   2   1     2199.48     2529.00    104.25 o 
  14   2   1      212.03      242.38     37.69 o 
  15   2   1        9.91        0.00     41.96 o 
  16   2   1     6558.54     7188.11    312.30 o 
  17   2   1      106.37       82.72     52.18 o 
  18   2   1     1676.94     1726.42    154.30 o 
  19   2   1      150.95      102.37     70.06 o 
  20   2   1      679.90      735.58     92.56 o 
  21   2   1        3.11       60.88     89.04 o 
  22   2   1     2188.29     2219.51    377.09 o 
   1   3   1     4895.87     4565.38    158.16 o 
   2   3   1       59.42      111.34     14.98 o 
   3   3   1     1828.23     2150.42     76.44 o 
   4   3   1       46.14       79.49     13.75 o 
   5   3   1      461.05      419.91     22.86 o 
   6   3   1     5397.81     5519.79    191.25 o 
   7   3   1     1306.51     1403.29     55.68 o 
   8   3   1     1603.29     1682.82     66.53 o 
   9   3   1      213.21      201.52     27.50 o 
  10   3   1     1786.43     2072.49     86.71 o 
  11   3   1       33.28        0.00     29.09 o 
  12   3   1     3364.92     3419.43    146.41 o 
  13   3   1     1425.54     1488.66     79.26 o 
  14   3   1     6096.97     6510.54    285.49 o 
  15   3   1      238.46      318.54     80.13 o 
  16   3   1       83.94        0.00     64.01 o 
  17   3   1      145.29      107.99     84.37 o 
  18   3   1      199.95      101.71     73.88 o 
  19   3   1      422.49      579.86     91.89 o 
  20   3   1       29.56       82.43     78.96 o 
  21   3   1       43.31       89.63     90.42 o 
   0   4   1     3280.53     2934.33    158.96 o 
   1   4   1        2.01       12.77     17.15 o 
   2   4   1      207.75      233.58     19.91 o 
   3   4   1     6205.99     6114.77    200.25 o 
   4   4   1     4131.75     3770.46    131.91 o 
   5   4   1     1337.64     1401.20     73.80 o 
   6   4   1      351.90      330.74     24.22 o 
   7   4   1     1026.52     1096.57     48.27 o 
   8   4   1       33.65       36.55     22.97 o 
   9   4   1       15.12       17.18     25.46 o 
  10   4   1    13300.12    13350.45    561.37 o 
  11   4   1        5.13       67.86     35.65 o 
  12   4   1     7392.97     7472.55    449.39 o 
  13   4   1     1661.85     1737.55    107.91 o 
  14   4   1      128.93      113.64     57.68 o 
  15   4   1      383.65      398.58     75.83 o 
  16   4   1     2835.94     2905.20    204.19 o 
  17   4   1        2.35        0.00     71.38 o 
  18   4   1      634.40      527.02    121.99 o 
  19   4   1      225.90       66.53     82.64 o 
  20   4   1       37.01       22.83     83.07 o 
   1   5   1     6495.29     6508.47    213.83 o 
   2   5   1     8070.93     7430.94    243.42 o 
   3   5   1       85.64       65.00     21.29 o 
   4   5   1     9103.24     8891.13    303.33 o 
   5   5   1      917.71      921.42     55.93 o 
   6   5   1     3869.21     3966.68    143.04 o 
   7   5   1     1996.85     2285.35     89.19 o 
   8   5   1    12553.34    12109.34    479.10 o 
   9   5   1      148.61      123.89     36.60 o 
  10   5   1     1131.77     1068.40    102.48 o 
  11   5   1       80.77       97.44     50.42 o 
  12   5   1     4696.21     4444.96    250.41 o 
  13   5   1      180.60      139.53     68.83 o 
  14   5   1     8137.75     8810.34    467.63 o 
  15   5   1        7.36       45.46     72.92 o 
  16   5   1       56.68        2.06     77.33 o 
  17   5   1        2.98        0.00     79.81 o 
  18   5   1      625.50      604.91    167.78 o 
  19   5   1      339.97      124.55     91.62 o 
   0   6   1      558.04      613.58     57.50 o 
   1   6   1      987.83     1042.24     47.67 o 
   2   6   1      535.76      575.82     36.17 o 
   3   6   1       50.27       21.54     25.19 o 
   4   6   1     1639.91     1655.98     79.69 o 
   5   6   1      251.58      279.59     47.74 o 
   6   6   1     1205.25     1093.72     87.83 o 
   7   6   1       12.67        0.00     37.08 o 
   8   6   1      898.68      855.10     76.37 o 
   9   6   1       58.27        0.00     61.61 o 
  10   6   1      855.15      904.90     81.25 o 
  11   6   1      227.41      271.10     84.42 o 
  12   6   1      573.01      682.35    100.29 o 
  13   6   1       16.39      102.71     75.38 o 
  14   6   1      289.41      321.39     82.66 o 
  15   6   1      316.61      305.55     89.00 o 
  16   6   1     1032.16     1078.25    113.64 o 
  17   6   1       31.53        0.00     90.87 o 
  18   6   1      110.15      119.28     98.47 o 
   1   7   1      211.00      214.33     35.53 o 
   2   7   1      134.46      164.25     38.71 o 
   3   7   1        7.88       61.19     37.54 o 
   4   7   1     1770.65     1865.01    123.48 o 
   5   7   1       11.80       24.36     54.01 o 
   6   7   1       24.38       53.68     51.35 o 
   7   7   1       61.85        0.00     54.98 o 
   8   7   1      552.58      472.21     82.85 o 
   9   7   1       10.67      117.05     81.71 o 
  10   7   1      164.42      139.10     76.32 o 
  11   7   1       16.47        4.06     90.07 o 
  12   7   1      288.42      237.50    104.90 o 
  13   7   1      169.37      178.55    104.13 o 
  14   7   1      322.06      287.80     96.61 o 
  15   7   1       14.31        0.00     95.03 o 
  16   7   1       54.26       45.96     95.83 o 
  17   7   1        1.99        0.00    102.83 o 
   0   8   1     1768.62     2054.37    160.01 o 
   1   8   1      194.31      166.99     54.25 o 
   2   8   1       17.82        0.00     51.62 o 
   3   8   1      111.61      183.78     56.60 o 
   4   8   1      968.19     1093.99     89.19 o 
   5   8   1       66.77       34.63     59.10 o 
   6   8   1      262.01      365.62     72.11 o 
   7   8   1       35.84       35.65     89.31 o 
   8   8   1        5.72      114.60    132.69 o 
   9   8   1        0.37        0.00     94.54 o 
  10   8   1     1688.82     2042.61    478.55 o 
  11   8   1      115.43        0.00    132.22 o 
  12   8   1      839.01      620.86    126.61 o 
  13   8   1       37.94        0.00    102.36 o 
  14   8   1      147.71      122.79    101.41 o 
  15   8   1        2.62        0.00    106.74 o 
   1   9   1      104.74      235.35     93.10 o 
   2   9   1      473.52      431.08     80.95 o 
   3   9   1       31.68       94.88     72.95 o 
   4   9   1      242.05      172.91     75.02 o 
   5   9   1       62.10      104.06     76.56 o 
   6   9   1      400.45      322.95    107.43 o 
   7   9   1       56.36       39.72     98.77 o 
   8   9   1      858.72      833.02    128.06 o 
   9   9   1       55.17       85.57     92.78 o 
  10   9   1      106.72      210.97    118.95 o 
  11   9   1       21.94        0.00    114.35 o 
  12   9   1       18.25       89.22    107.21 o 
   0  10   1       74.53      132.53    142.74 o 
   1  10   1       12.68      143.74    101.97 o 
   2  10   1        1.76        0.00     90.02 o 
   3  10   1        0.11      159.22    139.60 o 
   4  10   1       15.18      149.58    134.67 o 
   5  10   1      143.92      196.51    111.71 o 
   6  10   1      132.93      137.79    108.40 o 
   7  10   1        0.51      130.43    109.01 o 
   8  10   1        0.31      104.74     97.28 o 
   1   0   2      427.43      678.01     42.40 o 
   2   0   2    16413.24    14658.87    851.91 o 
   3   0   2      373.38      351.07     23.21 o 
   4   0   2     5029.85     4971.86    227.59 o 
   5   0   2      218.89      178.25     32.46 o 
   6   0   2     6253.24     4650.81    242.81 o 
   7   0   2    88927.40    94331.32   4820.25 o 
   8   0   2       14.68       16.78     23.38 o 
   9   0   2     1726.99     1684.51     97.80 o 
  10   0   2    19908.02    19068.87    981.82 o 
  11   0   2     2078.64     2362.27    132.67 o 
  12   0   2    10569.89    10199.70    531.36 o 
  13   0   2     9832.94    10367.23    535.38 o 
  14   0   2      429.85      512.88     55.82 o 
  15   0   2     7826.48     8364.74    440.40 o 
  16   0   2     2089.17     2357.75    143.73 o 
  17   0   2      942.27      890.99     92.79 o 
  18   0   2     2483.68     2638.86    183.81 o 
  19   0   2      408.98      297.76     81.11 o 
  20   0   2     1146.10     1103.84    151.05 o 
  21   0   2      239.60      273.84    159.74 o 
   1   1   2       98.30       88.34     11.09 o 
   2   1   2      102.58      131.15     20.55 o 
   3   1   2      218.09      261.38     16.70 o 
   4   1   2     5351.35     5060.39    194.33 o 
   5   1   2     2864.09     2757.37     96.94 o 
   6   1   2     4926.06     5237.05    180.95 o 
   7   1   2       62.97      133.02     17.43 o 
   8   1   2    17535.24    17780.74    695.25 o 
   9   1   2      183.01      272.35     23.87 o 
  10   1   2      277.88      309.65     26.96 o 
  11   1   2     5200.53     5319.67    200.02 o 
  12   1   2     3182.58     2987.53    118.30 o 
  13   1   2       15.69        0.00     28.32 o 
  14   1   2     8067.42     8251.83    306.22 o 
  15   1   2     2722.34     2815.72    116.30 o 
  16   1   2       16.53       10.57     40.92 o 
  17   1   2      154.92      209.19     50.25 o 
  18   1   2     2700.39     2832.52    191.28 o 
  19   1   2      533.20      613.12     86.77 o 
  20   1   2      508.04      601.96     83.98 o 
  21   1   2       40.11       66.72     89.78 o 
  22   1   2       46.43      111.67    120.35 o 
   0   2   2     1182.43     2080.51    110.82 o 
   1   2   2      385.97      395.38     25.46 o 
   2   2   2     7936.89     7555.90    311.12 o 
   3   2   2      246.19      260.49     20.69 o 
   4   2   2      384.84      488.74     29.31 o 
   5   2   2      498.49      570.75     28.79 o 
   6   2   2     6794.54     7151.06    245.20 o 
   7   2   2     5138.55     5394.01    187.02 o 
   8   2   2     1874.64     2252.10     83.56 o 
   9   2   2     2614.81     2973.77    114.65 o 
  10   2   2     1721.84     1998.43     87.77 o 
  11   2   2      185.23      208.38     29.81 o 
  12   2   2     1952.63     2037.34     92.52 o 
  13   2   2     3688.64     4033.78    156.83 o 
  14   2   2      235.20      246.39     43.93 o 
  15   2   2      227.86      192.41     45.13 o 
  16   2   2      919.77      847.14     71.94 o 
  17   2   2      628.80      692.21     65.78 o 
  18   2   2      650.62      547.37     71.53 o 
  19   2   2        3.40        0.00     73.09 o 
  20   2   2      184.23      163.94     89.50 o 
  21   2   2       11.38      105.58     90.28 o 
  22   2   2      197.30      353.64    103.51 o 
   1   3   2     3432.86     3740.09    130.54 o 
   2   3   2    28869.03    26923.13    862.71 o 
   3   3   2      106.84      124.45     14.08 o 
   4   3   2     6098.46     5998.21    217.54 o 
   5   3   2     3463.22     3077.39    103.76 o 
   6   3   2     1281.42     1017.89     50.92 o 
   7   3   2       16.14       62.29     22.03 o 
   8   3   2    21836.82    20922.14    711.64 o 
   9   3   2     4079.54     4256.35    152.04 o 
  10   3   2     4095.09     4528.54    171.55 o 
  11   3   2     2658.93     2639.36    116.72 o 
  12   3   2     7303.28     7199.23    311.53 o 
  13   3   2       84.18      121.91     42.63 o 
  14   3   2     8605.39     9272.41    398.69 o 
  15   3   2     6131.96     6262.81    300.99 o 
  16   3   2      153.02      207.80     59.42 o 
  17   3   2      379.91      375.26     73.15 o 
  18   3   2     1475.08     1881.41    340.77 o 
  19   3   2      857.48      688.51    146.70 o 
  20   3   2     2128.43     2158.49    269.07 o 
  21   3   2       27.59      181.35     96.41 o 
   0   4   2    12963.78    13571.95    699.07 o 
   1   4   2      261.97      372.46     24.56 o 
   2   4   2     2695.78     2659.61     90.83 o 
   3   4   2      260.31      383.83     24.45 o 
   4   4   2     8950.16     9100.05    295.34 o 
   5   4   2     3432.95     3635.32    135.83 o 
   6   4   2     3263.43     2995.77    107.89 o 
   7   4   2      654.91      627.99     32.75 o 
   8   4   2       23.66        0.35     27.49 o 
   9   4   2       41.61       38.02     29.38 o 
  10   4   2     6819.48     6721.77    252.12 o 
  11   4   2      829.06      851.97     61.25 o 
  12   4   2     2227.26     2044.41    147.86 o 
  13   4   2       81.89      121.84     55.50 o 
  14   4   2       12.44       72.34     58.65 o 
  15   4   2     1131.20     1251.90    184.45 o 
  16   4   2     3389.68     1425.35    240.48 o 
  17   4   2      123.35       28.38     73.57 o 
  18   4   2      152.31      255.69     79.91 o 
  19   4   2      186.80      160.96     88.24 o 
  20   4   2      716.21      553.49    111.23 o 
   1   5   2       89.66       82.70     23.24 o 
   2   5   2      146.27      217.43     24.59 o 
   3   5   2      126.80      154.41     22.69 o 
   4   5   2      288.54      314.85     25.56 o 
   5   5   2       18.09        4.37     28.93 o 
   6   5   2       35.82        0.00     31.11 o 
   7   5   2      900.14      936.22     65.79 o 
   8   5   2       23.07      116.36     33.24 o 
   9   5   2        8.92        0.00     33.33 o 
  10   5   2      162.76      128.86     42.84 o 
  11   5   2      154.46      101.68     48.23 o 
  12   5   2      488.21      556.67     63.89 o 
  13   5   2      656.44      543.02     89.11 o 
  14   5   2       34.12       67.19     72.00 o 
  15   5   2      364.75       83.39     75.97 o 
  16   5   2       31.04        7.08     72.61 o 
  17   5   2       56.66        0.00     78.88 o 
  18   5   2       87.40       40.10     84.79 o 
  19   5   2       13.98        0.00     86.95 o 
   0   6   2     4114.95     3829.75    186.97 o 
   1   6   2        1.80        0.00     24.75 o 
   2   6   2      531.04      536.71     37.35 o 
   3   6   2        3.62        0.00     29.18 o 
   4   6   2     1515.49     1534.53     76.12 o 
   5   6   2     2411.57     2020.43     95.51 o 
   6   6   2     1976.39     2002.41    147.98 o 
   7   6   2        9.29        0.00     38.85 o 
   8   6   2      129.77       79.65     45.45 o 
   9   6   2     1015.62     1177.17     77.59 o 
  10   6   2     5489.08     5725.04    314.01 o 
  11   6   2      614.83      608.57     72.97 o 
  12   6   2     2056.23     2024.51    426.29 o 
  13   6   2       20.98       28.74     79.74 o 
  14   6   2       16.41       33.43     78.22 o 
  15   6   2      249.03      322.99     90.21 o 
  16   6   2     2050.03     2111.60    304.55 o 
  17   6   2       60.74      130.63     94.39 o 
  18   6   2      514.31      499.01    159.87 o 
   1   7   2      534.69      473.77     45.09 o 
   2   7   2     4561.47     4094.37    161.23 o 
   3   7   2       11.83       12.83     36.65 o 
   4   7   2     3730.09     3777.53    160.86 o 
   5   7   2      126.77       84.22     56.11 o 
   6   7   2      990.83      790.57     88.23 o 
   7   7   2       50.58       24.50     65.24 o 
   8   7   2     2985.76     3297.23    180.26 o 
   9   7   2     1727.94     1712.79    123.18 o 
  10   7   2       77.56      119.20     75.49 o 
  11   7   2      470.72      351.19    135.80 o 
  12   7   2      916.91     1133.19    182.69 o 
  13   7   2      700.10      651.53    117.13 o 
  14   7   2      625.06      731.13    208.01 o 
  15   7   2      118.90       93.17     91.65 o 
  16   7   2        3.05        0.00     95.34 o 
  17   7   2      175.53      139.88    104.84 o 
   0   8   2       85.17      192.02     65.58 o 
   1   8   2      127.13      111.50     49.26 o 
   2   8   2       19.42      112.12     60.57 o 
   3   8   2       75.18       85.29     54.38 o 
   4   8   2        5.76       16.37     59.87 o 
   5   8   2       68.31      123.61     72.12 o 
   6   8   2        2.49        0.00     73.53 o 
   7   8   2       12.95        0.00     76.62 o 
   8   8   2       29.17        0.00     75.70 o 
   9   8   2      232.39       37.27     90.96 o 
  10   8   2      128.64      181.46     84.33 o 
  11   8   2      104.54       36.02     93.49 o 
  12   8   2      357.83      369.67    119.43 o 
  13   8   2      308.09      187.38    119.88 o 
  14   8   2      129.07       75.98    105.97 o 
   1   9   2        1.23       83.73     71.87 o 
   2   9   2      172.37      234.15     78.02 o 
   3   9   2       33.05        0.00     77.48 o 
   4   9   2      252.23      282.95     96.83 o 
   5   9   2        0.81       86.90     84.90 o 
   6   9   2        1.07       48.22    100.43 o 
   7   9   2       76.73       22.30    100.22 o 
   8   9   2      426.05      420.24     95.39 o 
   9   9   2      180.24       39.04     91.59 o 
  10   9   2      164.01       70.48     91.76 o 
  11   9   2      255.32       84.37    119.77 o 
  12   9   2      247.95      426.18    133.66 o 
   0  10   2      415.39      560.49    172.03 o 
   1  10   2        4.87       80.93    101.96 o 
   2  10   2      111.78      231.65    136.38 o 
   3  10   2       82.38      257.52    200.99 o 
   4  10   2       70.95      196.61    102.81 o 
   5  10   2      243.44      288.58    113.53 o 
   6  10   2      199.02      218.39    112.36 o 
   7  10   2       10.70        0.00    115.36 o 
   8  10   2      113.29        9.47    117.68 o 
   1   1   3     5057.56     4873.19    176.12 o 
   2   1   3    82932.41    76548.39   2927.53 o 
   3   1   3      920.75     1382.59     62.22 o 
   4   1   3    30188.34    31140.33   1277.20 o 
   5   1   3    13385.00    13584.03    487.76 o 
   6   1   3     2961.22     2714.28     96.71 o 
   7   1   3     4163.96     5065.12    185.50 o 
   8   1   3    22353.80    21334.16    725.62 o 
   9   1   3     1380.97     1835.23     87.32 o 
  10   1   3     8620.71     9549.98    350.59 o 
  11   1   3     1974.35     2067.83     85.52 o 
  12   1   3     1587.74     1551.76     68.34 o 
  13   1   3      501.05      507.90     38.55 o 
  14   1   3     7795.16     7812.60    310.10 o 
  15   1   3       14.12       63.31     36.87 o 
  16   1   3       97.43      170.16     47.35 o 
  17   1   3      517.18      599.25     63.71 o 
  18   1   3     3263.32     3318.94    173.88 o 
  19   1   3      263.44      120.98     63.35 o 
  20   1   3      920.82      794.33     81.97 o 
  21   1   3      436.73      457.08    103.62 o 
  22   1   3     1283.97      849.05    257.16 o 
   0   2   3   175700.75   166204.06   7500.96 o 
   1   2   3    80276.86    80202.08   3071.01 o 
   2   2   3    55877.98    55896.99   2018.63 o 
   3   2   3    11082.46    11517.90    444.74 o 
   4   2   3    26152.94    25075.75   1031.47 o 
   5   2   3     2766.15     2777.17    107.27 o 
   6   2   3    24484.53    23874.34    811.16 o 
   7   2   3      567.10      619.97     31.16 o 
   8   2   3     2103.58     1957.65     74.96 o 
   9   2   3     1340.72     1277.76     53.79 o 
  10   2   3     5300.70     5068.01    178.75 o 
  11   2   3       22.82       14.80     27.82 o 
  12   2   3     1402.71     1314.78     62.23 o 
  13   2   3      481.82      471.19     50.11 o 
  14   2   3      173.47      173.58     44.51 o 
  15   2   3       27.71        0.00     44.77 o 
  16   2   3     1284.60     1459.83     88.33 o 
  17   2   3      416.28      320.74     57.25 o 
  18   2   3       13.38        0.00     55.45 o 
  19   2   3      422.66      509.92     88.17 o 
  20   2   3     4027.41     4457.60    296.12 o 
  21   2   3       42.59       48.84     93.60 o 
   1   3   3     7792.55     6980.78    275.75 o 
   2   3   3      108.20       80.26     15.17 o 
   3   3   3     3934.29     3967.54    156.92 o 
   4   3   3      526.24      527.51     33.30 o 
   5   3   3        5.12        4.88     19.94 o 
   6   3   3     4731.36     4884.79    182.20 o 
   7   3   3     1497.11     1579.82     75.58 o 
   8   3   3     2544.18     2903.46    107.11 o 
   9   3   3      193.86      202.37     29.32 o 
  10   3   3       18.87       64.00     28.53 o 
  11   3   3       57.45      142.21     35.72 o 
  12   3   3      213.02      316.08     63.85 o 
  13   3   3        0.56        0.00     43.01 o 
  14   3   3      131.73      285.83     50.42 o 
  15   3   3       39.59        5.10     49.41 o 
  16   3   3       30.35       31.01     53.05 o 
  17   3   3      248.99      314.39     65.21 o 
  18   3   3      828.77      660.18     86.40 o 
  19   3   3      129.95      150.78     77.12 o 
  20   3   3       24.73      130.73     93.13 o 
  21   3   3      134.14      272.01    102.83 o 
   0   4   3    12760.11    11931.71    615.91 o 
   1   4   3     4190.67     3874.96    137.28 o 
   2   4   3     3690.35     3428.04    121.60 o 
   3   4   3     4349.60     4184.37    155.00 o 
   4   4   3     1158.86     1085.33     46.48 o 
   5   4   3     2325.04     2419.00     84.96 o 
   6   4   3     4706.97     4182.91    159.52 o 
   7   4   3      205.96      151.28     28.67 o 
   8   4   3        8.32       13.30     28.60 o 
   9   4   3       24.90        0.00     31.49 o 
  10   4   3     1649.14     1497.75    103.94 o 
  11   4   3       93.69       59.56     42.27 o 
  12   4   3     1287.52     1287.98    149.09 o 
  13   4   3       50.28       39.26     47.10 o 
  14   4   3       38.50        4.90     56.49 o 
  15   4   3      694.00      787.12    129.30 o 
  16   4   3     1892.73     2001.00    194.83 o 
  17   4   3      259.80      308.06     81.80 o 
  18   4   3      108.19       83.64     82.07 o 
  19   4   3      320.51      320.37     87.67 o 
  20   4   3      978.95      700.01    226.76 o 
   1   5   3     3214.40     2614.53     97.31 o 
   2   5   3    17421.94    15924.60    514.24 o 
   3   5   3      452.25      494.37     44.37 o 
   4   5   3     7817.33     7232.54    290.20 o 
   5   5   3     1310.81     1027.23     96.97 o 
   6   5   3      397.32      445.40     39.23 o 
   7   5   3      836.77      822.82     49.24 o 
   8   5   3     4297.53     3962.67    165.33 o 
   9   5   3      861.33      921.10     78.11 o 
  10   5   3     1015.90     1172.24     72.91 o 
  11   5   3     2167.83     2206.11    230.52 o 
  12   5   3      418.47      528.26     59.84 o 
  13   5   3       15.08        7.02     55.44 o 
  14   5   3       75.03       14.22     60.37 o 
  15   5   3      137.73       54.62     76.71 o 
  16   5   3       18.57        0.00     93.74 o 
  17   5   3      183.78      162.51     84.63 o 
  18   5   3     1820.26     1967.53    254.38 o 
  19   5   3       86.10       34.70     90.70 o 
   0   6   3     2899.03     2661.40    136.48 o 
   1   6   3      232.66      285.57     31.99 o 
   2   6   3      374.58      317.92     35.38 o 
   3   6   3        7.99        8.53     36.80 o 
   4   6   3       91.73       95.36     36.63 o 
   5   6   3       40.77       23.03     39.00 o 
   6   6   3     1222.43     1201.34     66.49 o 
   7   6   3      311.19      319.41     44.06 o 
   8   6   3      123.20      147.85     41.91 o 
   9   6   3      206.71      222.90     49.35 o 
  10   6   3      504.89      632.92     75.25 o 
  11   6   3       19.02       79.46     63.89 o 
  12   6   3      708.10      735.47     81.59 o 
  13   6   3       14.78        0.00     88.43 o 
  14   6   3       16.31        0.00     93.86 o 
  15   6   3      279.64      392.14     90.63 o 
  16   6   3       67.40      173.45     90.72 o 
  17   6   3        0.77        0.00     93.45 o 
  18   6   3       69.06      101.72     95.13 o 
   1   7   3      112.36       86.32     34.94 o 
   2   7   3      803.42      859.66     54.87 o 
   3   7   3      123.27       15.22     43.42 o 
   4   7   3      189.68      210.70     45.60 o 
   5   7   3      522.72      493.34     59.80 o 
   6   7   3       62.67       26.12     49.85 o 
   7   7   3       35.67       79.82     56.84 o 
   8   7   3      208.09      289.54     67.87 o 
   9   7   3       97.27       57.50     64.59 o 
  10   7   3        5.83       11.22     64.34 o 
  11   7   3      660.62      570.16     81.28 o 
  12   7   3       71.82      115.90    117.05 o 
  13   7   3        3.16       46.20     99.32 o 
  14   7   3       49.16        0.00    125.07 o 
  15   7   3       40.53        0.00     90.69 o 
  16   7   3       65.04       33.06     98.83 o 
   0   8   3     2975.92     2889.45    177.58 o 
   1   8   3      101.80      151.76     47.45 o 
   2   8   3      197.18      221.13     57.23 o 
   3   8   3       71.06       55.90     68.12 o 
   4   8   3       92.60      182.61     76.21 o 
   5   8   3      142.46       81.46     76.39 o 
   6   8   3      838.72      944.01     90.47 o 
   7   8   3      755.49      664.11     93.15 o 
   8   8   3       45.40        0.00     91.07 o 
   9   8   3        2.78        0.00     87.96 o 
  10   8   3      522.02      502.22    146.44 o 
  11   8   3        0.02       16.65    108.95 o 
  12   8   3     1133.45     1040.64    116.82 o 
  13   8   3      123.96       87.85    117.27 o 
  14   8   3        8.64        0.00    114.52 o 
   1   9   3       96.59      129.55     78.61 o 
   2   9   3      439.50      481.79     85.07 o 
   3   9   3      166.71      201.42     87.66 o 
   4   9   3     1498.89     1255.34    159.70 o 
   5   9   3       47.39        0.00     81.86 o 
   6   9   3       28.35       95.48     76.41 o 
   7   9   3      107.15       94.01     77.82 o 
   8   9   3       75.32       78.34     83.73 o 
   9   9   3       72.49       23.81     89.82 o 
  10   9   3       47.90      143.68    138.34 o 
  11   9   3       34.09      104.64    103.27 o 
   0  10   3       48.26      181.93    208.01 o 
   1  10   3       62.82        0.00    115.50 o 
   2  10   3       81.56       97.00    134.63 o 
   3  10   3       43.87       28.11    103.01 o 
   4  10   3      152.74      107.16     92.63 o 
   5  10   3       48.91        0.00    173.61 o 
   6  10   3       12.12        0.00    106.09 o 
   7  10   3       15.71        0.00    110.25 o 
   0   0   4      903.40     1189.14     76.50 o 
   1   0   4    18229.43    18670.06    768.21 o 
   2   0   4    11589.97    13642.48    680.99 o 
   3   0   4      317.63      304.53     23.96 o 
   4   0   4    63612.10    60511.46   3017.61 o 
   5   0   4     3105.13     3283.17    169.73 o 
   6   0   4     7061.29     7127.14    360.70 o 
   7   0   4     7372.34     7995.16    367.85 o 
   8   0   4     5812.11     6197.06    379.42 o 
   9   0   4      856.58     1322.60     95.68 o 
  10   0   4    35331.08    33632.53   1725.62 o 
  11   0   4      745.14      993.81     98.31 o 
  12   0   4    16145.46    16693.27    851.92 o 
  13   0   4      174.23      177.52     50.17 o 
  14   0   4     1505.38     1557.17    170.26 o 
  15   0   4     3530.28     4224.75    268.24 o 
  16   0   4     3106.79     3254.25    292.06 o 
  17   0   4       34.00        0.00     64.96 o 
  18   0   4     1366.17     1522.95    240.48 o 
  19   0   4     1636.63     1880.62    273.84 o 
  20   0   4       67.61      109.87    106.40 o 
  21   0   4      151.15       82.22    106.21 o 
  22   0   4      979.77      900.18    204.50 o 
   1   1   4     1767.22     1607.50     57.81 o 
   2   1   4      212.46      324.03     18.61 o 
   3   1   4      568.37      714.48     45.86 o 
   4   1   4      347.71      380.84     33.16 o 
   5   1   4      115.32       93.92     20.40 o 
   6   1   4     1660.42     1419.57     58.65 o 
   7   1   4     2484.27     2640.28     95.47 o 
   8   1   4    13519.41    14308.43    516.02 o 
   9   1   4      933.81     1119.79     47.75 o 
  10   1   4       32.32       37.46     24.03 o 
  11   1   4      718.86      752.67     45.16 o 
  12   1   4     1973.84     1965.69    101.87 o 
  13   1   4        8.72       60.04     32.38 o 
  14   1   4    13827.91    13901.70    542.14 o 
  15   1   4     1161.59     1125.60     71.97 o 
  16   1   4      242.05      355.99     55.74 o 
  17   1   4        8.53       72.58     53.91 o 
  18   1   4     1377.08     1364.31    111.68 o 
  19   1   4        3.57      103.31     64.49 o 
  20   1   4     1053.37     1021.61    102.50 o 
  21   1   4      283.55      315.13     89.17 o 
  22   1   4      182.57      106.40    128.21 o 
   0   2   4    19077.46    19056.66    860.53 o 
   1   2   4    39558.83    40856.02   1454.98 o 
   2   2   4     1159.43     1133.12     46.22 o 
   3   2   4     1737.07     1732.79     79.06 o 
   4   2   4     1214.82     1022.54     53.69 o 
   5   2   4     1014.52      997.14     52.34 o 
   6   2   4      444.94      280.60     44.01 o 
   7   2   4      392.30      619.57     31.49 o 
   8   2   4      812.76      802.07     48.33 o 
   9   2   4        5.96        0.00     19.47 o 
  10   2   4     2351.36     2097.82     82.05 o 
  11   2   4     1106.19     1095.29     54.38 o 
  12   2   4     4062.70     3860.18    214.16 o 
  13   2   4      464.08      598.27     53.13 o 
  14   2   4      131.64       88.29     42.54 o 
  15   2   4      333.04      365.06     52.38 o 
  16   2   4      606.17      605.44     62.17 o 
  17   2   4       84.20       64.00     51.35 o 
  18   2   4       57.71       36.35     61.73 o 
  19   2   4       67.83      131.11     65.83 o 
  20   2   4        1.00        0.00     76.83 o 
  21   2   4        1.69       24.51     93.90 o 
   1   3   4     1516.74     1332.05     52.02 o 
   2   3   4     8810.25     7894.61    270.39 o 
   3   3   4      991.05     1022.19     49.37 o 
   4   3   4     2116.57     1793.26     74.18 o 
   5   3   4    12084.89    12627.68    462.04 o 
   6   3   4      448.58      421.11     31.42 o 
   7   3   4     3739.39     3552.09    136.56 o 
   8   3   4    18501.58    17540.05    680.87 o 
   9   3   4       75.44       95.82     30.85 o 
  10   3   4      442.41      363.94     39.32 o 
  11   3   4      612.96      653.84     82.35 o 
  12   3   4     5824.82     5572.33    227.20 o 
  13   3   4      115.54      146.83     51.67 o 
  14   3   4    11358.97    11495.43    544.61 o 
  15   3   4     1107.55     1276.97    146.14 o 
  16   3   4      624.69      601.70    108.65 o 
  17   3   4      722.98      725.69    129.77 o 
  18   3   4     1402.50     1649.06    125.81 o 
  19   3   4       48.20       48.76     86.14 o 
  20   3   4     2900.59     2763.00    266.85 o 
  21   3   4      367.48      384.28    177.88 o 
   0   4   4     5540.42     4615.65    215.13 o 
   1   4   4      133.59      185.68     27.04 o 
   2   4   4    10573.02    10731.08    386.85 o 
   3   4   4    11422.19    10953.55    426.59 o 
   4   4   4     8176.83     7451.85    275.80 o 
   5   4   4       11.38        0.00     24.60 o 
   6   4   4     6463.78     5770.33    214.51 o 
   7   4   4     1080.27     1012.53     56.76 o 
   8   4   4     3385.20     3041.88    128.22 o 
   9   4   4     1427.08     1455.02     74.73 o 
  10   4   4    10214.60     9486.83    374.95 o 
  11   4   4       88.41       26.91     40.12 o 
  12   4   4     3825.88     4009.75    182.57 o 
  13   4   4       84.95       53.31     51.03 o 
  14   4   4       78.63      164.32     53.28 o 
  15   4   4        3.65        0.00     56.75 o 
  16   4   4     3497.25     3656.50    256.01 o 
  17   4   4      247.76      201.88     71.09 o 
  18   4   4      588.72      468.80     89.52 o 
  19   4   4      500.34      555.49     97.02 o 
  20   4   4      214.00      151.98    142.57 o 
   1   5   4      172.80      223.01     33.58 o 
   2   5   4      380.31      369.62     32.68 o 
   3   5   4      178.10      167.21     31.35 o 
   4   5   4     2465.16     2571.64    111.38 o 
   5   5   4      453.35      423.91     40.11 o 
   6   5   4      564.89      699.79     49.19 o 
   7   5   4       42.18       23.84     33.93 o 
   8   5   4        0.20       21.72     36.28 o 
   9   5   4       88.63      126.77     39.89 o 
  10   5   4      182.18      117.68     42.01 o 
  11   5   4        0.81        0.00     43.79 o 
  12   5   4        0.58        0.00     56.26 o 
  13   5   4       31.59        5.85     52.48 o 
  14   5   4      599.40      494.61     78.78 o 
  15   5   4      104.49      195.53     82.36 o 
  16   5   4      211.76      243.95     83.67 o 
  17   5   4      212.48      161.26     86.50 o 
  18   5   4       57.61      146.87     90.64 o 
  19   5   4      130.02      125.60     97.50 o 
   0   6   4     1608.27     1508.79    101.96 o 
   1   6   4     1682.20     1667.63     77.89 o 
   2   6   4       84.07       66.57     44.51 o 
   3   6   4     3134.10     2731.75    119.76 o 
   4   6   4      510.71      543.34     44.14 o 
   5   6   4       31.52       16.79     34.30 o 
   6   6   4     1000.72     1106.06     65.64 o 
   7   6   4      360.83      418.07     47.99 o 
   8   6   4       19.92       68.15     44.72 o 
   9   6   4      639.99      661.10     56.93 o 
  10   6   4     6271.60     5998.34    267.32 o 
  11   6   4      286.24      335.25     58.15 o 
  12   6   4     5035.49     4877.28    243.40 o 
  13   6   4      100.40       40.74     68.76 o 
  14   6   4      512.85      351.69    219.96 o 
  15   6   4      162.62      161.69    103.76 o 
  16   6   4     1082.55      998.63    180.40 o 
  17   6   4      138.50      135.24    114.27 o 
  18   6   4      594.91      591.29    212.83 o 
   1   7   4     1330.96     1232.96     68.60 o 
   2   7   4      972.74      975.89     71.08 o 
   3   7   4        2.26        0.00     45.16 o 
   4   7   4      172.83      137.90     40.27 o 
   5   7   4     1144.14     1095.13     75.03 o 
   6   7   4     2326.26     2141.44    103.68 o 
   7   7   4      539.73      503.68     61.26 o 
   8   7   4     2477.33     2475.65    155.70 o 
   9   7   4      187.90      156.48     70.21 o 
  10   7   4       17.55        0.00     68.90 o 
  11   7   4      752.31      861.12     91.16 o 
  12   7   4       79.24      212.02     76.87 o 
  13   7   4        4.41        0.00     77.45 o 
  14   7   4     1548.64     1396.44    209.55 o 
  15   7   4      256.18      243.18    120.18 o 
  16   7   4       21.54        0.00     98.11 o 
   0   8   4        2.74       54.64     63.28 o 
   1   8   4       35.45      103.96     46.98 o 
   2   8   4        1.25        0.00     45.29 o 
   3   8   4       95.05       40.80     55.94 o 
   4   8   4      235.54      222.95     84.37 o 
   5   8   4       96.97       48.95     63.26 o 
   6   8   4       61.31      189.59    102.69 o 
   7   8   4        0.37       43.60     68.88 o 
   8   8   4      113.00      283.82     78.35 o 
   9   8   4       21.67       94.28     76.22 o 
  10   8   4      196.69      267.86     79.27 o 
  11   8   4       38.38        0.00     83.01 o 
  12   8   4       69.19       43.48    102.11 o 
  13   8   4       11.18        0.00     94.74 o 
  14   8   4       28.74       23.31    110.81 o 
   1   9   4      215.28      326.56     85.27 o 
   2   9   4      199.67      240.77     80.50 o 
   3   9   4       43.61        0.00     74.17 o 
   4   9   4      181.71      152.61    123.13 o 
   5   9   4      137.86      345.39     92.70 o 
   6   9   4        1.65       77.68     91.79 o 
   7   9   4       69.77        0.00     87.53 o 
   8   9   4      365.48      563.76     90.78 o 
   9   9   4        3.72       12.02    105.91 o 
  10   9   4       40.20      132.19     96.78 o 
  11   9   4      273.81      364.90    106.12 o 
   0  10   4       27.34      196.60    205.38 o 
   1  10   4      135.24      265.62    151.19 o 
   2  10   4      180.99      174.54    105.13 o 
   3  10   4      132.02       28.71     97.14 o 
   4  10   4      180.67      180.67     97.77 o 
   5  10   4       12.78      128.68     98.17 o 
   6  10   4       16.92      203.38    104.64 o 
   7  10   4        2.54        0.00    114.58 o 
   1   1   5     2890.78     2180.93     69.17 o 
   2   1   5     9511.20     9056.13    305.65 o 
   3   1   5     3907.26     3718.76    128.97 o 
   4   1   5     3691.16     3651.30    126.51 o 
   5   1   5    12637.71    11241.02    430.02 o 
   6   1   5      106.48      135.09     21.48 o 
   7   1   5    13155.68    14527.63    563.38 o 
   8   1   5    18328.02    19421.31    750.59 o 
   9   1   5    14342.58    14717.04    531.69 o 
  10   1   5     1273.11     1425.40     58.92 o 
  11   1   5     7071.47     6982.67    280.39 o 
  12   1   5     2818.23     2841.90    132.93 o 
  13   1   5       80.76      102.43     33.59 o 
  14   1   5     1644.38     1801.09     94.78 o 
  15   1   5     8551.71     8788.43    411.70 o 
  16   1   5     3384.22     3469.76    202.42 o 
  17   1   5     2695.02     2743.04    148.16 o 
  18   1   5     2364.46     2592.31    144.92 o 
  19   1   5      333.04      466.43     71.90 o 
  20   1   5      313.31      296.26     83.71 o 
  21   1   5       37.29        7.52     83.31 o 
   0   2   5    72605.34    73597.16   3667.52 o 
   1   2   5     1660.61     1961.25     75.59 o 
   2   2   5     2078.12     1730.97     66.74 o 
   3   2   5     6011.70     5425.82    214.24 o 
   4   2   5     1093.11     1097.26     51.31 o 
   5   2   5    14491.10    16140.92    624.60 o 
   6   2   5     7501.42     6638.91    260.97 o 
   7   2   5     7513.20     6904.70    252.76 o 
   8   2   5     1066.29     1115.63     48.59 o 
   9   2   5     8949.21     8291.91    287.38 o 
  10   2   5     2484.97     2287.46    108.15 o 
  11   2   5     2023.17     2183.17    106.41 o 
  12   2   5     3973.55     3699.19    166.66 o 
  13   2   5     9331.87     9558.11    452.85 o 
  14   2   5     2315.00     2396.98    131.37 o 
  15   2   5     4517.83     4523.70    205.84 o 
  16   2   5      876.21     1058.81     83.14 o 
  17   2   5       14.29       13.95     56.48 o 
  18   2   5       15.00        0.00     61.88 o 
  19   2   5     1218.82     1170.41     94.13 o 
  20   2   5     1011.42     1096.43    123.16 o 
  21   2   5      959.80      837.70    224.75 o 
   1   3   5      627.77      657.85     32.67 o 
   2   3   5       83.38      185.58     17.76 o 
   3   3   5       12.33       36.63     19.13 o 
   4   3   5      241.19      179.54     23.77 o 
   5   3   5      522.04      632.39     39.73 o 
   6   3   5      285.37      217.33     30.46 o 
   7   3   5      151.32      187.89     26.11 o 
   8   3   5      136.06      116.07     33.77 o 
   9   3   5     1370.32     1368.42     71.32 o 
  10   3   5       27.49       16.98     31.22 o 
  11   3   5      104.41       41.60     35.05 o 
  12   3   5      484.54      410.61     70.02 o 
  13   3   5      388.55      384.83     49.17 o 
  14   3   5      194.72      191.40     78.65 o 
  15   3   5      138.01      170.19     54.47 o 
  16   3   5      391.93      319.65     67.12 o 
  17   3   5       70.74       20.38     57.44 o 
  18   3   5     1216.89     1163.98    119.87 o 
  19   3   5       17.48        0.00     76.13 o 
  20   3   5      223.52      252.91     98.91 o 
  21   3   5       31.13       99.98    164.69 o 
   0   4   5     1914.60     1728.08     90.46 o 
   1   4   5        8.35        2.97     18.84 o 
   2   4   5      897.20      868.04     42.29 o 
   3   4   5     1384.52     1174.25     57.73 o 
   4   4   5      373.99      527.44     40.38 o 
   5   4   5        1.51        0.00     24.87 o 
   6   4   5     6082.28     5996.82    256.95 o 
   7   4   5     4162.16     3980.20    164.58 o 
   8   4   5       20.30        0.00     33.78 o 
   9   4   5     2514.42     2328.39    111.75 o 
  10   4   5       37.38        0.00     37.05 o 
  11   4   5      605.00      591.62     52.44 o 
  12   4   5     3135.21     3087.33    147.80 o 
  13   4   5     1373.98     1422.02     82.19 o 
  14   4   5      669.99      727.90     67.86 o 
  15   4   5     1057.17      937.19     87.67 o 
  16   4   5     1218.14     1226.88    154.64 o 
  17   4   5        3.19       23.20     67.35 o 
  18   4   5      185.80      204.50     74.63 o 
  19   4   5      303.32      454.35    139.91 o 
  20   4   5      256.73      251.50    116.97 o 
   1   5   5       86.74      129.21     23.33 o 
   2   5   5    15617.54    15084.31    544.98 o 
   3   5   5      633.01      672.39     63.36 o 
   4   5   5     3622.39     3639.53    151.30 o 
   5   5   5     3824.54     3627.47    141.58 o 
   6   5   5      608.02      573.22     53.50 o 
   7   5   5       19.76       76.80     36.56 o 
   8   5   5     2621.69     2656.58    119.70 o 
   9   5   5     3597.74     3440.18    149.23 o 
  10   5   5     1522.20     1553.21     84.33 o 
  11   5   5     4750.74     4768.14    200.23 o 
  12   5   5     1026.12     1042.76     90.20 o 
  13   5   5      111.05      116.45     56.62 o 
  14   5   5      124.65      173.65     60.10 o 
  15   5   5     2447.58     2526.49    297.70 o 
  16   5   5       12.65       54.37     73.63 o 
  17   5   5      875.61     1001.37    195.07 o 
  18   5   5     1434.72     1547.32    152.99 o 
  19   5   5      349.03        0.00     90.96 o 
   0   6   5     3133.24     3118.72    156.75 o 
   1   6   5       46.30       78.53     31.44 o 
   2   6   5      612.30      691.43     50.11 o 
   3   6   5       11.02       59.69     35.52 o 
   4   6   5      415.13      371.94     40.45 o 
   5   6   5      249.27      279.00     42.15 o 
   6   6   5     1210.94     1408.61     77.51 o 
   7   6   5      122.60      169.71     54.43 o 
   8   6   5       12.06        0.26     41.59 o 
   9   6   5        5.79       93.22     45.98 o 
  10   6   5     3334.28     3266.96    157.62 o 
  11   6   5        2.81        0.00     54.35 o 
  12   6   5      298.26      395.60     62.05 o 
  13   6   5      448.64      386.16     69.38 o 
  14   6   5       74.70        0.00     75.66 o 
  15   6   5      285.05      460.89    103.83 o 
  16   6   5      210.08      134.72    106.72 o 
  17   6   5        1.26       89.07     92.35 o 
  18   6   5        2.60        0.00     98.34 o 
   1   7   5       53.26       60.87     41.54 o 
   2   7   5      335.09      391.03     49.10 o 
   3   7   5       10.90       42.90     44.43 o 
   4   7   5      260.93      244.69     47.22 o 
   5   7   5       94.96       83.20     46.36 o 
   6   7   5      308.87      425.36     54.23 o 
   7   7   5      187.27      248.44     48.75 o 
   8   7   5       76.20      116.46     54.92 o 
   9   7   5       17.28        0.00     53.33 o 
  10   7   5       77.95        0.00     65.44 o 
  11   7   5      714.67      617.60    103.19 o 
  12   7   5       60.49       15.39     74.74 o 
  13   7   5       25.69        0.00     77.69 o 
  14   7   5       15.28      133.36     93.24 o 
  15   7   5      207.53       98.87    112.54 o 
  16   7   5       10.84       60.48    118.28 o 
   0   8   5      993.29     1055.02     98.52 o 
   1   8   5       61.69       85.36     47.64 o 
   2   8   5      682.10      755.86     69.08 o 
   3   8   5      308.78      425.97     91.86 o 
   4   8   5        7.46       89.30     56.12 o 
   5   8   5        3.76        0.00     61.62 o 
   6   8   5     1544.66     1756.79    118.24 o 
   7   8   5      590.57      704.35     93.78 o 
   8   8   5       23.93      132.94     74.06 o 
   9   8   5      109.79      126.29     77.58 o 
  10   8   5     1609.00     1571.60    121.87 o 
  11   8   5        0.66        0.00     80.72 o 
  12   8   5     1066.09      999.21    118.95 o 
  13   8   5      236.86      235.79     95.50 o 
  14   8   5        5.30       91.88    117.34 o 
   1   9   5        4.21        0.00     61.42 o 
   2   9   5     1614.13     1425.38    122.20 o 
   3   9   5      558.74      537.15     81.83 o 
   4   9   5      284.03      351.59     77.40 o 
   5   9   5       45.94       73.85     92.03 o 
   6   9   5        9.29        0.00     88.67 o 
   7   9   5        0.86      159.27     95.01 o 
   8   9   5       37.62       30.79     95.00 o 
   9   9   5      140.26      237.60     87.28 o 
  10   9   5       39.77        0.00     90.73 o 
  11   9   5      141.14       53.92     94.89 o 
   0  10   5       31.75      268.57    214.15 o 
   1  10   5       90.05        0.00    175.54 o 
   2  10   5      152.08      173.02    129.89 o 
   3  10   5       22.06        0.00     92.92 o 
   4  10   5        1.34       39.13     94.34 o 
   5  10   5       11.37       12.99     99.67 o 
   6  10   5       24.22       49.48    100.36 o 
   0   0   6    28455.29    26398.62   1535.82 o 
   1   0   6     5894.55     5444.96    228.57 o 
   2   0   6    20392.92    21323.46    963.83 o 
   3   0   6    81162.45    80147.38   3985.87 o 
   4   0   6    20760.44    19534.18    886.47 o 
   5   0   6     9653.31     9851.27    451.63 o 
   6   0   6    22148.08    20122.59   1009.26 o 
   7   0   6     3719.30     3777.87    198.34 o 
   8   0   6     1663.23     1564.23     92.78 o 
   9   0   6     2018.06     1671.80     86.92 o 
  10   0   6     5306.53     5026.10    306.01 o 
  11   0   6      247.25      422.48     98.75 o 
  12   0   6      593.16      564.82     64.90 o 
  13   0   6      240.75      245.18     57.39 o 
  14   0   6       42.93      100.95     57.61 o 
  15   0   6       84.15       37.54     59.83 o 
  16   0   6     2685.53     3647.93    300.15 o 
  17   0   6     1377.69     1464.68    162.62 o 
  18   0   6       80.44        0.00    114.10 o 
  19   0   6     3393.08     3060.53    268.49 o 
  20   0   6     1980.81     1964.12    202.84 o 
  21   0   6        4.03      115.12    274.71 o 
   1   1   6    21250.46    20876.67    605.64 o 
   2   1   6    15816.85    16199.16    513.95 o 
   3   1   6     1990.04     2020.31     73.70 o 
   4   1   6     6943.61     6810.25    221.63 o 
   5   1   6     2394.64     2094.69     76.82 o 
   6   1   6     1601.71     1763.53     70.78 o 
   7   1   6    14259.96    15492.02    591.56 o 
   8   1   6     2588.71     2118.76     92.06 o 
   9   1   6      470.32      618.86     38.63 o 
  10   1   6     1615.73     1543.57     83.88 o 
  11   1   6     1873.56     1900.94     85.58 o 
  12   1   6     1053.12     1190.65     69.24 o 
  13   1   6        2.49        0.00     48.37 o 
  14   1   6     2183.54     2124.34    120.46 o 
  15   1   6      518.25      731.90     81.98 o 
  16   1   6       21.16       68.25     56.29 o 
  17   1   6      101.50      166.68     60.16 o 
  18   1   6     1387.76     1447.99     99.82 o 
  19   1   6      151.34      235.22     80.23 o 
  20   1   6       90.36      204.95     85.86 o 
  21   1   6      957.40      938.02    106.98 o 
   0   2   6      249.47      350.66     25.93 o 
   1   2   6     1733.12     1682.44     56.53 o 
   2   2   6      379.17      353.97     21.68 o 
   3   2   6     3956.63     3573.86    144.13 o 
   4   2   6     7511.05     7966.13    312.22 o 
   5   2   6     3599.75     3579.79    145.06 o 
   6   2   6       10.40        0.00     23.93 o 
   7   2   6       31.03       57.65     19.05 o 
   8   2   6     1411.47     1422.66     61.88 o 
   9   2   6       20.38       31.55     29.71 o 
  10   2   6     1458.71     1432.94     77.33 o 
  11   2   6        5.95        7.80     33.78 o 
  12   2   6       95.11       91.22     37.10 o 
  13   2   6      159.39       89.53     42.62 o 
  14   2   6        2.60       18.89     48.76 o 
  15   2   6      357.03      662.64    108.33 o 
  16   2   6     1322.34     1424.77    112.46 o 
  17   2   6      118.31      113.04     61.70 o 
  18   2   6       30.40       47.74     61.30 o 
  19   2   6      543.70      364.44    105.78 o 
  20   2   6      158.83      155.41     75.80 o 
  21   2   6       48.04        0.11     88.07 o 
   1   3   6    12527.62    11814.86    381.73 o 
   2   3   6    40129.54    38550.16   1377.12 o 
   3   3   6     1207.57     1324.43     62.91 o 
   4   3   6     8166.22     7716.50    285.43 o 
   5   3   6    12150.19    11552.20    450.84 o 
   6   3   6      897.57     1026.03     55.75 o 
   7   3   6    10020.57     9708.92    380.25 o 
   8   3   6     5772.75     5657.14    227.60 o 
   9   3   6       14.44        5.98     32.93 o 
  10   3   6      329.93      348.36     48.89 o 
  11   3   6     2229.33     2121.60    107.81 o 
  12   3   6      561.19      671.16     59.84 o 
  13   3   6      399.57      256.74     53.06 o 
  14   3   6     1322.19     1268.00     82.56 o 
  15   3   6      769.17      807.31     89.94 o 
  16   3   6        4.20       26.28     56.59 o 
  17   3   6     1238.25     1419.54    104.85 o 
  18   3   6     1568.33     1766.52    137.45 o 
  19   3   6      647.49      712.82     95.78 o 
  20   3   6      455.32      368.25     91.01 o 
   0   4   6     6404.28     5413.56    254.76 o 
   1   4   6     8132.41     8109.67    277.88 o 
   2   4   6     8453.65     8466.85    292.35 o 
   3   4   6     8425.46     7435.04    275.98 o 
   4   4   6       47.82       52.49     25.19 o 
   5   4   6      449.95      414.86     38.41 o 
   6   4   6     7011.48     6545.72    279.97 o 
   7   4   6      135.76       43.09     33.44 o 
   8   4   6      312.18      299.05     40.46 o 
   9   4   6     4033.21     3793.56    159.00 o 
  10   4   6      171.11      211.25     43.00 o 
  11   4   6       16.96       13.23     43.62 o 
  12   4   6     2436.60     2501.16    118.87 o 
  13   4   6      452.02      481.90     57.09 o 
  14   4   6       20.59        4.85     49.71 o 
  15   4   6       52.52       70.60     58.77 o 
  16   4   6      181.05      209.46     68.93 o 
  17   4   6      107.79       63.91     71.28 o 
  18   4   6        3.57        0.00     82.75 o 
  19   4   6      355.41      405.54    135.04 o 
  20   4   6      579.99      683.05    193.27 o 
   1   5   6       11.27       17.13     23.20 o 
   2   5   6     1320.03     1157.32     95.48 o 
   3   5   6     1679.87     1872.21     82.28 o 
   4   5   6      341.73      397.83     37.33 o 
   5   5   6       36.65       33.86     36.17 o 
   6   5   6        1.56        2.40     34.34 o 
   7   5   6       81.21       18.05     37.57 o 
   8   5   6       57.68        0.00     37.21 o 
   9   5   6      115.84      155.28     49.60 o 
  10   5   6      743.67      788.63     61.00 o 
  11   5   6      407.62      428.43     56.09 o 
  12   5   6      447.86      506.84     58.76 o 
  13   5   6      514.79      554.00     77.46 o 
  14   5   6        6.31        0.00     58.18 o 
  15   5   6       27.15       59.91     66.94 o 
  16   5   6      378.08      247.37     76.66 o 
  17   5   6       11.40        0.00     77.55 o 
  18   5   6       23.62      101.04     87.56 o 
  19   5   6      101.57      159.02    146.30 o 
   0   6   6     1633.66     1696.92    172.29 o 
   1   6   6     1006.85      864.51     59.75 o 
   2   6   6     1283.08     1236.75     67.87 o 
   3   6   6     4298.32     4117.59    170.59 o 
   4   6   6      166.69      107.80     39.40 o 
   5   6   6      931.96     1019.14     64.07 o 
   6   6   6      161.55      142.42     43.81 o 
   7   6   6      642.49      636.86     55.14 o 
   8   6   6      322.04      262.83     54.23 o 
   9   6   6      453.44      512.73     56.55 o 
  10   6   6      691.76      872.01     67.74 o 
  11   6   6      135.16      163.81     55.08 o 
  12   6   6     3359.71     3200.09    231.68 o 
  13   6   6      183.78      189.81     64.82 o 
  14   6   6      478.73      448.85     74.83 o 
  15   6   6      323.83      205.10     70.71 o 
  16   6   6       89.53       68.48    112.11 o 
  17   6   6      254.43      234.18    122.13 o 
   1   7   6     1033.51     1064.37     65.76 o 
   2   7   6     1357.75     1570.66     91.50 o 
   3   7   6       17.20        7.59     49.41 o 
   4   7   6     2012.35     2301.99    110.90 o 
   5   7   6      748.70      676.10     60.53 o 
   6   7   6      234.77      244.59     50.79 o 
   7   7   6      726.91      797.41     65.22 o 
   8   7   6      911.43     1092.40     76.13 o 
   9   7   6       99.62       32.28     55.92 o 
  10   7   6       29.84        0.00     57.50 o 
  11   7   6      191.37      165.92     65.66 o 
  12   7   6       63.49        0.00     68.94 o 
  13   7   6      726.15      593.91     94.02 o 
  14   7   6       14.70        0.00     81.47 o 
  15   7   6       28.98       44.76     97.92 o 
  16   7   6       20.67        0.00    131.38 o 
   0   8   6       49.39       61.76     73.98 o 
   1   8   6      133.08      203.17     55.02 o 
   2   8   6       78.94       22.12     55.21 o 
   3   8   6       81.10      233.84     56.22 o 
   4   8   6       50.27        7.54     57.91 o 
   5   8   6      248.92      304.33     63.79 o 
   6   8   6        5.86       89.17     69.56 o 
   7   8   6        9.77      105.33     72.78 o 
   8   8   6      106.24        0.00     73.36 o 
   9   8   6        0.15       68.75     75.08 o 
  10   8   6      121.64      153.73     90.12 o 
  11   8   6        5.54        0.00     76.95 o 
  12   8   6       16.36       65.45     85.14 o 
  13   8   6        5.85        0.00     91.25 o 
   1   9   6       29.43      127.05     69.19 o 
   2   9   6      269.00      349.42     66.68 o 
   3   9   6      120.44      224.51     77.26 o 
   4   9   6       24.30       49.26     73.59 o 
   5   9   6      333.65      398.47     96.45 o 
   6   9   6        0.13        4.46     90.58 o 
   7   9   6      109.39      160.52     98.72 o 
   8   9   6       79.22       25.51    116.80 o 
   9   9   6        0.48      215.12    102.96 o 
  10   9   6       18.85      161.62     91.28 o 
   0  10   6      140.87      421.29    226.44 o 
   1  10   6      327.83      330.62    131.53 o 
   2  10   6       52.54      186.19    112.89 o 
   3  10   6       48.14       81.78    111.38 o 
   4  10   6       16.56      142.16     84.23 o 
   5  10   6       55.83      114.83     86.42 o 
   1   1   7    12053.64    11452.10    333.75 o 
   2   1   7     1858.53     1661.24     55.39 o 
   3   1   7      140.62      146.52     17.14 o 
   4   1   7       24.54       40.54     17.99 o 
   5   1   7     4881.30     4899.79    162.21 o 
   6   1   7     1219.37     1042.26     47.18 o 
   7   1   7     4200.99     4065.84    151.42 o 
   8   1   7     5965.59     5500.68    216.99 o 
   9   1   7       20.46       13.19     27.54 o 
  10   1   7       26.88        0.00     34.82 o 
  11   1   7     1595.35     1560.41     83.84 o 
  12   1   7     3597.83     3547.48    161.19 o 
  13   1   7     2091.00     2043.11    183.18 o 
  14   1   7     8479.48     7842.30    417.57 o 
  15   1   7     3416.49     3522.37    181.72 o 
  16   1   7      591.67      524.75     66.97 o 
  17   1   7     2553.09     2574.02    158.40 o 
  18   1   7      628.60      838.59    109.96 o 
  19   1   7      226.06       71.53     79.66 o 
  20   1   7      921.03      571.72     97.10 o 
  21   1   7      714.35      802.42    107.88 o 
   0   2   7     3431.51     3604.81    153.63 o 
   1   2   7       68.91      188.54     15.85 o 
   2   2   7        7.63        0.00     13.94 o 
   3   2   7    14431.05    14040.33    475.64 o 
   4   2   7     4717.55     4515.06    158.65 o 
   5   2   7      736.39      870.98     48.03 o 
   6   2   7     4239.96     3961.75    148.82 o 
   7   2   7    14311.70    14074.47    585.34 o 
   8   2   7      890.67      883.35     51.93 o 
   9   2   7     2962.75     2754.88    118.43 o 
  10   2   7    14042.13    14327.55    598.27 o 
  11   2   7       73.85       26.77     34.08 o 
  12   2   7     6300.71     5882.96    256.00 o 
  13   2   7     4852.99     4965.43    220.30 o 
  14   2   7      950.44     1229.91    100.35 o 
  15   2   7     1703.37     2075.94    140.49 o 
  16   2   7     1532.64     1373.84    133.75 o 
  17   2   7      215.74      166.52     63.31 o 
  18   2   7      725.01      655.92     82.09 o 
  19   2   7     1174.81     1303.63    103.59 o 
  20   2   7       55.90       41.95     87.15 o 
  21   2   7       92.57      173.71     96.03 o 
   1   3   7      603.55      691.44     36.20 o 
   2   3   7     1170.02     1536.26     61.03 o 
   3   3   7      612.61      738.65     55.12 o 
   4   3   7     1069.70     1068.66     56.22 o 
   5   3   7      345.16      332.80     34.51 o 
   6   3   7     3789.10     3757.05    155.81 o 
   7   3   7      476.60      563.26     43.69 o 
   8   3   7     2952.27     2973.33    129.06 o 
   9   3   7      122.97      183.28     37.37 o 
  10   3   7      264.15      330.44     43.63 o 
  11   3   7      197.80      224.60     46.48 o 
  12   3   7      640.29      645.23     59.26 o 
  13   3   7        0.09        0.00     41.72 o 
  14   3   7      905.03     1051.56     71.35 o 
  15   3   7      442.43      334.64     69.18 o 
  16   3   7      564.60      566.13     94.76 o 
  17   3   7        2.04       39.58     65.14 o 
  18   3   7      595.56      540.60     81.03 o 
  19   3   7      101.67       63.81     78.37 o 
  20   3   7      258.03      286.39     93.66 o 
   0   4   7    13654.91    13957.59    705.67 o 
   1   4   7      211.11      236.54     25.21 o 
   2   4   7      940.06     1068.94     48.55 o 
   3   4   7     2647.52     2471.09    100.01 o 
   4   4   7      236.36      212.56     34.19 o 
   5   4   7        7.00        0.00     30.83 o 
   6   4   7     1645.89     1698.25     87.38 o 
   7   4   7     1271.78     1229.44     91.15 o 
   8   4   7       73.74        0.00     39.34 o 
   9   4   7     2344.29     2320.55    107.38 o 
  10   4   7     5471.52     5309.87    233.64 o 
  11   4   7      495.31      532.93     57.49 o 
  12   4   7     1087.04      967.79     73.36 o 
  13   4   7     1676.29     1911.08    107.09 o 
  14   4   7       83.81       25.86     53.06 o 
  15   4   7      176.95      142.92     57.23 o 
  16   4   7      845.88      984.96    117.59 o 
  17   4   7        4.23       92.87     71.31 o 
  18   4   7      461.13      366.21     93.74 o 
  19   4   7      562.71      516.93    135.54 o 
   1   5   7     1064.50     1224.74     60.12 o 
   2   5   7     2364.11     2122.37     85.11 o 
   3   5   7     1595.30     1606.60     84.13 o 
   4   5   7       67.69      108.36     35.83 o 
   5   5   7     4505.93     4251.36    177.43 o 
   6   5   7     2126.59     1949.14     94.04 o 
   7   5   7     3154.03     2915.93    127.23 o 
   8   5   7     4580.63     4476.90    188.01 o 
   9   5   7     2289.27     2493.97    126.51 o 
  10   5   7       13.45       59.60     46.32 o 
  11   5   7      815.78      977.76     81.69 o 
  12   5   7      772.95      827.97     91.86 o 
  13   5   7      438.37      373.09     72.73 o 
  14   5   7     2419.80     2791.85    157.14 o 
  15   5   7     1482.37     1271.17    141.10 o 
  16   5   7       77.92       83.51     76.52 o 
  17   5   7     1610.47     1845.74    340.54 o 
  18   5   7       66.20       45.54     92.44 o 
   0   6   7     1271.29     1227.84     94.85 o 
   1   6   7      420.08      420.99     47.49 o 
   2   6   7       52.36       82.58     38.37 o 
   3   6   7     3253.67     3001.89    132.61 o 
   4   6   7      320.50      315.93     45.36 o 
   5   6   7      107.09      106.18     41.85 o 
   6   6   7        8.93       31.68     43.82 o 
   7   6   7      619.57      666.01     58.96 o 
   8   6   7      552.59      582.87     61.32 o 
   9   6   7      325.79      325.49     55.00 o 
  10   6   7      948.88     1139.02     77.37 o 
  11   6   7      180.32      170.97     57.70 o 
  12   6   7      884.10      782.39     85.09 o 
  13   6   7      753.63      677.68    124.29 o 
  14   6   7        9.17        0.00     68.44 o 
  15   6   7       86.73      134.38     72.54 o 
  16   6   7      653.87      439.00     91.14 o 
  17   6   7      284.63      143.98    136.54 o 
   1   7   7      444.25      589.86     73.53 o 
   2   7   7      141.85      248.18     53.53 o 
   3   7   7      800.55      800.06     65.82 o 
   4   7   7       41.59      169.21     55.34 o 
   5   7   7       11.65        0.00     46.62 o 
   6   7   7        4.58       14.01     50.37 o 
   7   7   7      824.39      870.88     69.44 o 
   8   7   7      113.33      155.99     54.33 o 
   9   7   7      205.12      244.59     58.44 o 
  10   7   7        6.90        0.00     58.70 o 
  11   7   7       13.43       75.65     65.78 o 
  12   7   7       37.63       50.07     67.55 o 
  13   7   7        0.97        0.00     79.66 o 
  14   7   7       57.46      111.54     95.06 o 
  15   7   7        8.55        0.00     84.39 o 
   0   8   7       41.77       97.67     77.80 o 
   1   8   7      126.24      133.74     59.32 o 
   2   8   7      219.22      218.45     59.85 o 
   3   8   7     2840.46     2857.12    137.82 o 
   4   8   7       22.54       96.36     60.59 o 
   5   8   7       63.69       52.80     72.48 o 
   6   8   7        8.15        0.00     61.01 o 
   7   8   7      264.73      327.60     78.32 o 
   8   8   7       43.75       64.85     71.70 o 
   9   8   7      739.63      763.68     93.45 o 
  10   8   7     1375.24     1313.21    111.80 o 
  11   8   7        0.46       98.12    110.08 o 
  12   8   7      605.57      507.03     95.33 o 
  13   8   7      745.05      826.24    105.19 o 
   1   9   7        8.42       80.92     68.84 o 
   2   9   7      434.80      475.40     74.90 o 
   3   9   7        4.78       52.32     62.79 o 
   4   9   7        1.52      118.89     79.57 o 
   5   9   7      477.99      594.42     89.14 o 
   6   9   7      295.64      488.21    108.75 o 
   7   9   7       24.58       36.92     98.74 o 
   8   9   7       59.71      220.95    105.41 o 
   9   9   7      117.74       21.50    102.07 o 
  10   9   7        5.01        0.00    103.76 o 
   0  10   7       66.18      112.34    173.78 o 
   1  10   7       28.94      166.87    127.86 o 
   2  10   7       87.53      234.11     97.24 o 
   3  10   7       57.55      185.63     97.56 o 
   4  10   7        0.16        0.00    117.81 o 
   0   0   8    35050.96    36058.45   2098.71 o 
   1   0   8     3376.94     3417.25    147.51 o 
   2   0   8    12722.21    12512.32    517.90 o 
   3   0   8     5234.72     4062.94    173.79 o 
   4   0   8       43.90       91.89     26.56 o 
   5   0   8      530.11      868.95     60.86 o 
   6   0   8    14835.36    15572.01    708.97 o 
   7   0   8    19430.68    18843.38    793.66 o 
   8   0   8     1727.43     1903.45    104.03 o 
   9   0   8     8722.07     7574.46    389.37 o 
  10   0   8       77.68      100.59     41.31 o 
  11   0   8      451.53      434.35     64.74 o 
  12   0   8      390.98      485.36     96.44 o 
  13   0   8    19714.35    19054.83   1396.35 o 
  14   0   8      350.42      290.67     95.30 o 
  15   0   8     1381.51     1372.01    156.33 o 
  16   0   8      146.50      157.61    100.80 o 
  17   0   8     1281.83      910.46    139.67 o 
  18   0   8       81.46      109.80    100.47 o 
  19   0   8     2001.06     1955.99    209.65 o 
  20   0   8      972.96      933.12    186.07 o 
  21   0   8     1273.08     1099.42    265.06 o 
   1   1   8     1329.14     1192.14     42.91 o 
   2   1   8      762.26      661.52     33.99 o 
   3   1   8     1229.85     1251.37     47.44 o 
   4   1   8      206.41      158.74     20.65 o 
   5   1   8     4425.39     4275.91    150.00 o 
   6   1   8       74.34       68.88     20.78 o 
   7   1   8     2092.55     1993.03     76.95 o 
   8   1   8       24.13       44.34     23.99 o 
   9   1   8     1701.47     1629.36     76.33 o 
  10   1   8     1920.72     2061.64    101.91 o 
  11   1   8     6154.25     6002.74    259.59 o 
  12   1   8      303.19      328.75     58.75 o 
  13   1   8      219.72      262.46     54.80 o 
  14   1   8       60.36        0.00     62.46 o 
  15   1   8      485.42      554.28     92.02 o 
  16   1   8       14.76        5.99     58.07 o 
  17   1   8     2333.47     2052.72    173.11 o 
  18   1   8      633.67      506.02     90.61 o 
  19   1   8       22.79       84.77     84.76 o 
  20   1   8       47.93        5.06     86.11 o 
  21   1   8      321.53      270.00     96.47 o 
   0   2   8       13.52       90.14     22.27 o 
   1   2   8       13.79       11.37     14.88 o 
   2   2   8     5238.60     5851.89    180.11 o 
   3   2   8     2556.70     2019.57     67.06 o 
   4   2   8       78.81       54.66     18.93 o 
   5   2   8        2.28        0.00     20.35 o 
   6   2   8      293.78      366.43     28.86 o 
   7   2   8      478.64      565.59     42.59 o 
   8   2   8     2310.01     2640.03    124.84 o 
   9   2   8     1964.02     1778.44     92.69 o 
  10   2   8       18.00        0.00     35.62 o 
  11   2   8       32.88       52.46     38.60 o 
  12   2   8        5.89        1.62     41.33 o 
  13   2   8     2290.25     2560.06    131.75 o 
  14   2   8       43.18        5.26     51.18 o 
  15   2   8      155.70      116.57     72.65 o 
  16   2   8      366.62      412.22     82.33 o 
  17   2   8      184.07      182.61     68.02 o 
  18   2   8        8.57       67.43     68.35 o 
  19   2   8      303.44      400.85     93.67 o 
  20   2   8        1.17        0.00     85.95 o 
   1   3   8     2440.57     1922.89     73.60 o 
   2   3   8     5372.14     5734.85    189.99 o 
   3   3   8     1457.28     1344.16     55.45 o 
   4   3   8     1565.29     1448.12     72.68 o 
   5   3   8    14697.89    13851.41    540.35 o 
   6   3   8       25.14       27.46     30.11 o 
   7   3   8     2756.24     2718.70    118.89 o 
   8   3   8      242.90      238.64     39.10 o 
   9   3   8     8214.66     8273.83    353.29 o 
  10   3   8     1896.82     1955.04     96.34 o 
  11   3   8     8593.81     9022.60    382.94 o 
  12   3   8       11.88       26.82     42.42 o 
  13   3   8       35.22        0.00     45.17 o 
  14   3   8       14.95       35.73     46.48 o 
  15   3   8     1402.19     1637.75    100.64 o 
  16   3   8      108.02       68.43     75.06 o 
  17   3   8     5701.85     5912.48    323.16 o 
  18   3   8      415.13      505.33     82.74 o 
  19   3   8        9.98      138.06     80.80 o 
  20   3   8      108.48      156.32     83.65 o 
   0   4   8    17145.05    17453.46    882.38 o 
   1   4   8     5440.33     5205.90    175.01 o 
   2   4   8       75.09       89.19     26.67 o 
   3   4   8      166.06      189.70     35.73 o 
   4   4   8       13.22        0.00     33.12 o 
   5   4   8        2.01        0.00     31.96 o 
   6   4   8     3830.03     3848.94    162.68 o 
   7   4   8     2994.17     3089.19    135.80 o 
   8   4   8       36.82        0.00     40.43 o 
   9   4   8     3104.52     3438.53    161.16 o 
  10   4   8      739.43      893.45     70.33 o 
  11   4   8      865.22      917.47     71.12 o 
  12   4   8      111.46      209.09     52.06 o 
  13   4   8     5106.37     4901.84    205.82 o 
  14   4   8       88.96       57.77     53.40 o 
  15   4   8     1061.94     1212.84    143.23 o 
  16   4   8       40.89        0.00     69.09 o 
  17   4   8       21.76      114.85    144.42 o 
  18   4   8      219.64      272.90     84.71 o 
  19   4   8      665.44      648.10    107.99 o 
   1   5   8      722.30      750.32     47.25 o 
   2   5   8       79.43      104.87     34.47 o 
   3   5   8       83.06       53.75     46.64 o 
   4   5   8        0.35        5.32     36.73 o 
   5   5   8       27.30       44.12     40.04 o 
   6   5   8      628.43      623.64     53.28 o 
   7   5   8      329.73      298.17     47.90 o 
   8   5   8       48.16        0.00     44.16 o 
   9   5   8      387.75      404.66     52.69 o 
  10   5   8       50.76        0.00     46.74 o 
  11   5   8      758.51      584.45     92.96 o 
  12   5   8      439.15      388.19     77.72 o 
  13   5   8        2.56        0.00     56.34 o 
  14   5   8        8.72       23.57     59.80 o 
  15   5   8        1.51       77.61     62.84 o 
  16   5   8       97.54       75.25     70.57 o 
  17   5   8        0.70        0.00     85.99 o 
  18   5   8      127.49        0.00    115.68 o 
   0   6   8     2686.45     3031.03    283.72 o 
   1   6   8       11.43        0.00     43.76 o 
   2   6   8        9.64        0.00     42.79 o 
   3   6   8     1989.54     1994.76     91.11 o 
   4   6   8       76.24      113.47     44.89 o 
   5   6   8     1551.71     1347.66     78.19 o 
   6   6   8      473.96      654.35     59.28 o 
   7   6   8     2871.54     2868.27    132.40 o 
   8   6   8      340.55      314.53     54.78 o 
   9   6   8     1169.97     1046.54     74.96 o 
  10   6   8      714.16      750.44     68.76 o 
  11   6   8       40.05        0.00     58.51 o 
  12   6   8      545.35      404.60     65.16 o 
  13   6   8     1875.26     2097.73    133.61 o 
  14   6   8       66.29       42.23     68.69 o 
  15   6   8      880.03      844.75    165.05 o 
  16   6   8      291.57      300.37     80.66 o 
  17   6   8       48.88       30.51     84.19 o 
   1   7   8      291.25      429.70     61.16 o 
   2   7   8     2573.00     2561.09    123.39 o 
   3   7   8     2911.03     2746.86    142.21 o 
   4   7   8     2973.42     3093.40    171.00 o 
   5   7   8      627.59      874.24     76.73 o 
   6   7   8        1.85        0.00     51.04 o 
   7   7   8       70.89      108.70     54.96 o 
   8   7   8      273.83      302.09     60.17 o 
   9   7   8       75.66       96.09     56.53 o 
  10   7   8       26.20       44.82     60.07 o 
  11   7   8      815.92      964.80     91.36 o 
  12   7   8        3.04        0.00     69.34 o 
  13   7   8       21.88       86.95     71.56 o 
  14   7   8       67.73        0.00     81.97 o 
  15   7   8      693.43      371.57     97.59 o 
   0   8   8      280.05      328.41    107.32 o 
   1   8   8       15.65       59.82     62.29 o 
   2   8   8        6.07        0.00     58.32 o 
   3   8   8        4.38      119.57     56.48 o 
   4   8   8       97.35      114.05     59.73 o 
   5   8   8       47.22       69.00     75.15 o 
   6   8   8       26.40       29.43     67.62 o 
   7   8   8       40.37      109.25     69.21 o 
   8   8   8       44.78        8.19     78.74 o 
   9   8   8        1.51       69.98     70.67 o 
  10   8   8      110.79      188.59     82.44 o 
  11   8   8        5.50        7.36     83.07 o 
  12   8   8      115.44      113.41     86.10 o 
   1   9   8       12.72        0.00     92.82 o 
   2   9   8      108.58      234.33     71.04 o 
   3   9   8       72.99       38.80     70.23 o 
   4   9   8      219.34      292.28     74.79 o 
   5   9   8      466.19      440.59     80.23 o 
   6   9   8       72.52        7.22     95.90 o 
   7   9   8       71.15      214.89    101.13 o 
   8   9   8        1.01      125.91    103.26 o 
   9   9   8        4.29       76.91    100.89 o 
   0  10   8      158.33      332.36    229.95 o 
   1  10   8        6.74       97.19     89.44 o 
   2  10   8       21.76       98.17     93.01 o 
   3  10   8      103.79       99.97     99.32 o 
   1   1   9    34852.26    33111.77    958.78 o 
   2   1   9     1587.05     1468.05     50.90 o 
   3   1   9      758.36      770.86     33.03 o 
   4   1   9     7280.50     6808.81    220.75 o 
   5   1   9    16904.81    16673.10    562.70 o 
   6   1   9     3024.53     3554.14    127.63 o 
   7   1   9     7467.03     6851.97    236.82 o 
   8   1   9       28.71        4.15     27.79 o 
   9   1   9      152.01      110.56     32.43 o 
  10   1   9       61.01       30.44     39.65 o 
  11   1   9     3486.15     3496.22    161.03 o 
  12   1   9      199.04      265.66     48.23 o 
  13   1   9       35.16        0.00     47.19 o 
  14   1   9      632.59      558.65     97.93 o 
  15   1   9      265.96      251.88     71.88 o 
  16   1   9      247.30      301.62     85.47 o 
  17   1   9     1390.86     1476.41    123.55 o 
  18   1   9      476.91      540.54     93.52 o 
  19   1   9      653.55      695.21     99.73 o 
  20   1   9      435.28      380.58     96.94 o 
   0   2   9     6080.83     5847.22    248.03 o 
   1   2   9     7807.07     7219.28    214.37 o 
   2   2   9      915.25     1056.70     61.11 o 
   3   2   9    20164.95    18761.45    596.13 o 
   4   2   9     3581.28     3588.68    121.30 o 
   5   2   9    11219.55    10998.61    375.88 o 
   6   2   9     2359.57     2094.21    103.10 o 
   7   2   9     6968.35     6746.71    253.76 o 
   8   2   9       79.93       47.14     34.04 o 
   9   2   9     2728.38     2784.56    131.75 o 
  10   2   9     1421.83     1464.97     93.44 o 
  11   2   9      653.88      491.75     81.58 o 
  12   2   9     1473.33     1742.80     98.34 o 
  13   2   9     1762.39     1896.87    105.16 o 
  14   2   9        7.82       33.67     53.10 o 
  15   2   9      356.22      338.35     79.32 o 
  16   2   9      288.92      452.52     88.34 o 
  17   2   9     1142.57     1368.61    156.87 o 
  18   2   9        7.69        0.00     80.09 o 
  19   2   9     1814.60     1970.67    232.25 o 
  20   2   9      196.30      140.30     96.96 o 
   1   3   9     2494.64     2404.33     91.06 o 
   2   3   9       58.94       14.35     23.39 o 
   3   3   9      158.86      254.10     29.89 o 
   4   3   9      237.95      296.22     38.62 o 
   5   3   9     1544.50     1589.57    103.05 o 
   6   3   9        2.05        7.12     37.97 o 
   7   3   9     1457.63     1499.85     72.90 o 
   8   3   9     1800.30     1927.93     92.69 o 
   9   3   9     2772.42     2720.44    123.60 o 
  10   3   9       13.53        0.00     40.30 o 
  11   3   9      245.44      220.76     61.86 o 
  12   3   9        6.38        7.29     43.53 o 
  13   3   9      284.88      207.81     71.65 o 
  14   3   9     1696.87     1657.58    102.59 o 
  15   3   9      557.48      670.16     73.30 o 
  16   3   9       36.56       34.30     81.32 o 
  17   3   9       27.83      111.03     87.89 o 
  18   3   9       37.21        0.00     76.08 o 
  19   3   9      155.73       85.08     79.85 o 
   0   4   9      784.71      850.69     81.91 o 
   1   4   9     3083.62     3209.96    127.44 o 
   2   4   9      276.43      258.35     38.18 o 
   3   4   9     5045.23     4930.28    202.47 o 
   4   4   9      149.47      165.50     37.46 o 
   5   4   9      995.99      978.86     80.61 o 
   6   4   9      418.14      483.00     51.85 o 
   7   4   9       22.29        0.51     36.08 o 
   8   4   9        0.05        0.00     42.17 o 
   9   4   9     1597.61     1670.72     88.69 o 
  10   4   9      795.72      950.38     67.95 o 
  11   4   9      818.24      501.08     99.56 o 
  12   4   9      972.08      952.09     79.00 o 
  13   4   9     1441.51     1662.19    104.01 o 
  14   4   9       95.33       67.79     58.21 o 
  15   4   9       28.75       47.49     65.16 o 
  16   4   9      431.53      359.17     76.93 o 
  17   4   9      574.55      518.42    102.43 o 
  18   4   9       10.55      106.55     95.20 o 
  19   4   9      381.78      219.10     93.45 o 
   1   5   9     5573.56     5071.81    224.89 o 
   2   5   9     2734.93     2668.18    138.51 o 
   3   5   9      432.45      441.65     44.14 o 
   4   5   9      514.10      499.34     50.85 o 
   5   5   9     9364.68     8724.57    347.66 o 
   6   5   9      279.77      267.22     47.51 o 
   7   5   9     2516.17     2396.61    114.39 o 
   8   5   9      805.23      938.15     72.02 o 
   9   5   9       10.94        0.00     48.08 o 
  10   5   9        1.83        0.00     50.60 o 
  11   5   9       87.17       33.49     54.97 o 
  12   5   9        8.50        0.00     54.07 o 
  13   5   9        9.29        0.00     58.29 o 
  14   5   9      500.93      566.69    101.16 o 
  15   5   9      548.53      668.84     89.27 o 
  16   5   9        1.21       70.94     73.41 o 
  17   5   9      891.62     1100.76    120.81 o 
   0   6   9      668.65      237.77    145.69 o 
   1   6   9      140.59       87.41     45.51 o 
   2   6   9     1400.04     1402.69    112.95 o 
   3   6   9      771.55      645.73     60.91 o 
   4   6   9       19.17       93.63     46.65 o 
   5   6   9      810.92      808.50     63.86 o 
   6   6   9       29.92       56.30     49.69 o 
   7   6   9       17.17        0.00     48.77 o 
   8   6   9        1.10        0.00     51.46 o 
   9   6   9      563.95      525.19     64.72 o 
  10   6   9       63.44      106.92     58.20 o 
  11   6   9       16.49        0.00     58.54 o 
  12   6   9        1.56        0.00     58.64 o 
  13   6   9       27.80        0.00     63.00 o 
  14   6   9       34.36        0.00     70.05 o 
  15   6   9        1.90       20.49     75.49 o 
  16   6   9       95.71      215.32     79.22 o 
   1   7   9      178.60      256.02     60.70 o 
   2   7   9      538.47      539.60     62.49 o 
   3   7   9      240.65      262.51     57.39 o 
   4   7   9        8.94       44.26     53.80 o 
   5   7   9      472.43      581.77     72.30 o 
   6   7   9        0.16        0.00     63.07 o 
   7   7   9       90.39       73.13     55.41 o 
   8   7   9        4.61       63.10     58.25 o 
   9   7   9        2.10        0.00     59.28 o 
  10   7   9        0.73        0.00     60.98 o 
  11   7   9        4.08        0.00     59.48 o 
  12   7   9        0.85       23.00     69.71 o 
  13   7   9       30.58        0.00     72.15 o 
  14   7   9       23.44        0.00     73.81 o 
   0   8   9       81.22      155.35     99.30 o 
   1   8   9      145.04      136.09     67.48 o 
   2   8   9       88.03      136.99     74.44 o 
   3   8   9      929.17     1000.88     85.99 o 
   4   8   9       51.90      163.72     62.91 o 
   5   8   9      639.75      712.36     74.29 o 
   6   8   9        9.78       12.80     70.81 o 
   7   8   9       48.93        0.00     71.57 o 
   8   8   9       87.83       13.25     86.88 o 
   9   8   9      530.98      418.91     89.81 o 
  10   8   9      142.94       64.17     73.37 o 
  11   8   9       15.37       37.14     80.93 o 
  12   8   9        3.90       72.57     87.70 o 
   1   9   9      189.75      164.86     76.93 o 
   2   9   9      107.23      114.49     72.07 o 
   3   9   9        1.73        0.00     71.03 o 
   4   9   9       76.43       93.15     73.78 o 
   5   9   9      311.17      278.70     75.89 o 
   6   9   9       50.58       63.51     77.49 o 
   7   9   9       87.37       20.58    100.49 o 
   8   9   9       66.86      110.26    105.27 o 
   0   0  10     8505.02     9293.11    548.91 o 
   1   0  10       57.91       32.85     34.28 o 
   2   0  10      114.74      175.34     37.00 o 
   3   0  10     8709.22     8678.87    362.59 o 
   4   0  10      226.38      206.87     31.25 o 
   5   0  10     4320.41     4813.19    229.96 o 
   6   0  10       76.49       21.81     39.14 o 
   7   0  10    11406.45    10495.32    535.35 o 
   8   0  10        3.07        0.00     43.20 o 
   9   0  10    15264.43    15165.74    767.97 o 
  10   0  10     5209.63     5109.91    271.97 o 
  11   0  10      494.47      535.29     70.94 o 
  12   0  10     1551.24     1164.31    140.66 o 
  13   0  10     6782.87     6497.75    502.44 o 
  14   0  10       13.51        0.00     97.43 o 
  15   0  10     6047.16     6078.01    476.47 o 
  16   0  10      760.74      736.56    270.33 o 
  17   0  10      281.74      158.83    115.56 o 
  18   0  10      502.23      362.58    130.93 o 
  19   0  10     1175.87     1348.77    179.60 o 
  20   0  10      102.29        0.00    129.32 o 
   1   1  10     1784.13     1616.14     56.43 o 
   2   1  10       69.17       74.26     21.24 o 
   3   1  10      289.11      342.02     24.91 o 
   4   1  10       39.93       84.44     21.60 o 
   5   1  10     3135.69     2942.38    107.92 o 
   6   1  10      626.12      463.38     37.08 o 
   7   1  10     1771.85     1903.10     76.53 o 
   8   1  10     2286.04     2291.40    107.20 o 
   9   1  10      815.75      802.38     54.13 o 
  10   1  10       66.52       17.26     43.01 o 
  11   1  10     1436.53     1704.15     94.75 o 
  12   1  10     1611.94     1658.15    122.72 o 
  13   1  10      286.07      238.32     53.81 o 
  14   1  10      927.61      949.94     84.41 o 
  15   1  10     1256.95      927.02     99.38 o 
  16   1  10      108.21        9.56     76.22 o 
  17   1  10     1315.48     1206.88    169.41 o 
  18   1  10       58.35       77.60     86.73 o 
  19   1  10      104.07       37.44    101.85 o 
  20   1  10      214.11      178.14     97.49 o 
   0   2  10      768.28      772.27     49.05 o 
   1   2  10      128.10      141.76     21.29 o 
   2   2  10       63.88       61.53     19.85 o 
   3   2  10     1186.13     1231.98     47.91 o 
   4   2  10      745.06      910.07     44.33 o 
   5   2  10      307.68      286.52     27.53 o 
   6   2  10        1.42        9.09     34.33 o 
   7   2  10      179.03      174.35     36.52 o 
   8   2  10        0.57        0.00     36.88 o 
   9   2  10     6816.41     6447.72    245.65 o 
  10   2  10      488.10      523.02     55.89 o 
  11   2  10      114.88       77.50     48.27 o 
  12   2  10      366.83      323.65     57.18 o 
  13   2  10       28.46        0.00     51.72 o 
  14   2  10       14.07        0.00     54.32 o 
  15   2  10      917.98     1034.52     99.04 o 
  16   2  10      263.74      275.68     84.55 o 
  17   2  10        6.49        0.00     83.05 o 
  18   2  10        6.98        4.89    106.92 o 
  19   2  10      222.50      364.79     98.62 o 
   1   3  10     3695.82     3587.64    125.02 o 
   2   3  10      446.50      609.15     41.27 o 
   3   3  10      743.05      670.25     48.65 o 
   4   3  10        2.02        3.97     33.73 o 
   5   3  10     7719.81     7660.65    304.39 o 
   6   3  10     2545.90     2328.30    107.15 o 
   7   3  10     1179.88     1294.02     72.92 o 
   8   3  10     1321.00     1284.18     68.83 o 
   9   3  10     2664.03     2864.55    129.31 o 
  10   3  10       63.55       26.16     43.43 o 
  11   3  10     1484.01     1411.48     80.81 o 
  12   3  10     2379.90     2305.20    122.30 o 
  13   3  10     1665.76     1834.21    108.45 o 
  14   3  10      306.97      591.01     70.90 o 
  15   3  10     3315.06     3158.49    171.83 o 
  16   3  10      100.71       15.37     66.25 o 
  17   3  10     3227.66     3034.00    238.82 o 
  18   3  10       11.38       21.89     91.81 o 
  19   3  10      332.78      350.01    145.38 o 
   0   4  10        7.28        0.00     36.44 o 
   1   4  10     1099.57     1088.21     67.16 o 
   2   4  10      672.12      737.65     55.89 o 
   3   4  10     3391.15     3422.68    137.17 o 
   4   4  10      168.36      190.31     42.18 o 
   5   4  10       66.55       62.66     40.90 o 
   6   4  10       14.27        0.00     41.38 o 
   7   4  10     2430.92     2498.17    117.23 o 
   8   4  10       28.68       28.30     39.77 o 
   9   4  10     1423.48     1433.15     82.34 o 
  10   4  10     1400.06     1476.79     89.71 o 
  11   4  10      132.55       91.49     51.14 o 
  12   4  10      103.73      148.63     54.42 o 
  13   4  10     6530.72     6374.21    285.40 o 
  14   4  10        5.27       18.53     66.20 o 
  15   4  10      135.23       75.10     69.15 o 
  16   4  10      160.99      126.74     72.00 o 
  17   4  10       38.64       67.05     81.10 o 
  18   4  10      302.20      359.92    101.30 o 
   1   5  10      690.78      718.90     70.27 o 
   2   5  10     1135.20     1060.66     90.21 o 
   3   5  10      476.12      514.75     49.51 o 
   4   5  10       67.58      119.12     45.37 o 
   5   5  10     1115.94      976.29     66.89 o 
   6   5  10      107.19      132.42     49.62 o 
   7   5  10       98.77       20.36     46.86 o 
   8   5  10      338.70      251.33     63.97 o 
   9   5  10      229.15      115.19     53.64 o 
  10   5  10        3.16        0.00     53.91 o 
  11   5  10       20.65       12.10     57.39 o 
  12   5  10        0.98        1.20     58.61 o 
  13   5  10        2.11        0.00     74.29 o 
  14   5  10      420.32      236.54     65.39 o 
  15   5  10        2.24       48.57     73.29 o 
  16   5  10       49.59        0.00    116.44 o 
  17   5  10        8.08        0.00     82.82 o 
   0   6  10      603.77      337.29    104.44 o 
   1   6  10      243.02      138.58     59.28 o 
   2   6  10     1101.05     1173.93     77.73 o 
   3   6  10     3298.61     3459.84    155.88 o 
   4   6  10      681.54      633.51     76.87 o 
   5   6  10      427.54      384.69     57.65 o 
   6   6  10       63.44       75.18     52.46 o 
   7   6  10     1627.30     1789.94     99.84 o 
   8   6  10      161.36       48.65     56.99 o 
   9   6  10     1216.67     1190.66     84.92 o 
  10   6  10      339.26      286.11     63.04 o 
  11   6  10       33.13       42.60     62.53 o 
  12   6  10       33.21        0.00     62.69 o 
  13   6  10     1211.70     1490.53    117.87 o 
  14   6  10        5.07        0.00     68.68 o 
  15   6  10      577.67      643.55     88.68 o 
  16   6  10      253.99      174.74     92.25 o 
   1   7  10      286.76      369.88     70.24 o 
   2   7  10      898.89      899.30     80.07 o 
   3   7  10     2067.40     2015.15    117.62 o 
   4   7  10       15.09       47.50     58.38 o 
   5   7  10     2078.41     2268.41    139.62 o 
   6   7  10      324.74      312.97     68.62 o 
   7   7  10      433.01      271.76     70.64 o 
   8   7  10       19.19       26.16     62.40 o 
   9   7  10      739.09      758.22     87.42 o 
  10   7  10       11.08        3.60     72.48 o 
  11   7  10     1165.74     1323.62    140.67 o 
  12   7  10      271.77      220.38     72.54 o 
  13   7  10       40.93       27.06     75.60 o 
  14   7  10      135.88      122.90     80.45 o 
   0   8  10        4.33       37.74    107.99 o 
   1   8  10        3.08        0.00     69.50 o 
   2   8  10       12.07       11.07     82.73 o 
   3   8  10       47.68        0.00     63.30 o 
   4   8  10       51.34       99.73     69.07 o 
   5   8  10       49.83        0.00     65.37 o 
   6   8  10       11.62       74.47     64.17 o 
   7   8  10      196.67       81.04     75.09 o 
   8   8  10        4.37        0.00    106.68 o 
   9   8  10        1.67       41.53     77.61 o 
  10   8  10      167.82      221.59     92.07 o 
  11   8  10       11.58        0.00     73.19 o 
   1   9  10       51.26      168.36     79.51 o 
   2   9  10       10.07        3.18     76.12 o 
   3   9  10      128.00      170.21     83.08 o 
   4   9  10       35.11      101.38     74.83 o 
   5   9  10      442.70      455.95     84.15 o 
   6   9  10       37.26       98.96     76.81 o 
   7   9  10      221.98      390.33     86.55 o 
   1   1  11     2057.74     1963.22     67.23 o 
   2   1  11       13.71        0.00     22.35 o 
   3   1  11     4145.06     4337.15    133.43 o 
   4   1  11      136.15      102.43     24.92 o 
   5   1  11     3940.96     3725.99    134.52 o 
   6   1  11      874.41     1028.36     50.68 o 
   7   1  11     1598.84     1456.18     68.54 o 
   8   1  11      220.80      264.03     42.74 o 
   9   1  11     1180.00     1253.05     71.84 o 
  10   1  11      952.70      828.14     67.01 o 
  11   1  11     6333.32     6985.47    303.20 o 
  12   1  11      752.41      802.48     68.93 o 
  13   1  11       88.94       52.77     53.80 o 
  14   1  11      262.44      349.81    100.81 o 
  15   1  11     1537.24     1546.62    126.06 o 
  16   1  11      430.30      403.95     88.40 o 
  17   1  11     1221.12     1310.88    122.13 o 
  18   1  11       50.36       91.82     89.86 o 
  19   1  11        0.72        0.00     91.48 o 
   0   2  11     4893.32     4769.51    207.18 o 
   1   2  11     2877.49     2529.23     82.69 o 
   2   2  11     3712.04     3748.90    116.25 o 
   3   2  11     6813.05     6673.68    207.72 o 
   4   2  11       47.95        0.00     27.96 o 
   5   2  11     1160.67     1137.21     64.09 o 
   6   2  11      451.05      478.96     46.69 o 
   7   2  11     9507.14     9305.88    369.03 o 
   8   2  11      540.03      586.65     59.91 o 
   9   2  11     5913.72     6064.49    247.47 o 
  10   2  11      518.22      533.95     62.39 o 
  11   2  11     2703.14     2435.72    126.17 o 
  12   2  11     1420.22     1236.77     86.36 o 
  13   2  11     4931.71     5015.41    227.70 o 
  14   2  11      428.96      283.24     64.45 o 
  15   2  11      975.81     1094.20     94.29 o 
  16   2  11       62.08        0.00     78.76 o 
  17   2  11      531.15      431.69     95.12 o 
  18   2  11      373.31      316.07    100.33 o 
  19   2  11     1889.60     2071.54    333.68 o 
   1   3  11      928.99     1043.60     49.26 o 
   2   3  11      405.50      390.67     40.18 o 
   3   3  11       73.52       87.73     37.06 o 
   4   3  11      840.28      836.35     56.50 o 
   5   3  11       82.33       60.19     38.32 o 
   6   3  11      174.91      134.16     42.61 o 
   7   3  11     1167.63     1188.55     72.87 o 
   8   3  11       18.34        0.00     43.37 o 
   9   3  11      238.16      279.13     49.65 o 
  10   3  11      100.26       64.87     47.82 o 
  11   3  11      211.20      104.59     56.65 o 
  12   3  11      139.41      117.47     60.87 o 
  13   3  11       93.81       56.98     61.19 o 
  14   3  11      346.22      422.30     70.15 o 
  15   3  11      234.66      277.50     70.04 o 
  16   3  11      155.19       99.28     70.95 o 
  17   3  11      201.89      146.19     92.12 o 
  18   3  11       17.21        0.00     94.20 o 
   0   4  11     1493.48     1583.55    263.50 o 
   1   4  11     1510.14     1425.05     71.47 o 
   2   4  11       39.09       35.40     38.44 o 
   3   4  11     3236.16     3173.70    136.32 o 
   4   4  11      165.65      195.71     42.27 o 
   5   4  11     2856.19     2827.79    129.41 o 
   6   4  11       81.93      107.14     45.90 o 
   7   4  11      759.48      781.97     64.02 o 
   8   4  11      332.63      426.53     55.45 o 
   9   4  11     4314.15     4323.69    186.60 o 
  10   4  11       41.08       27.69     50.33 o 
  11   4  11      186.68      152.79     66.02 o 
  12   4  11        3.04        0.00     55.19 o 
  13   4  11     1733.15     2021.50    179.25 o 
  14   4  11      109.30       76.43     86.48 o 
  15   4  11      152.79      151.84     75.36 o 
  16   4  11       34.10        0.00     74.80 o 
  17   4  11      406.29      388.55     83.41 o 
  18   4  11       62.12       92.01    103.85 o 
   1   5  11     1780.98     1884.50    104.78 o 
   2   5  11      673.29      726.39     66.91 o 
   3   5  11      373.18      380.37     70.57 o 
   4   5  11     3744.56     3975.43    161.06 o 
   5   5  11     7440.80     7337.79    297.13 o 
   6   5  11       22.86        0.00     49.37 o 
   7   5  11      857.11     1076.15     76.39 o 
   8   5  11      117.17       39.93     55.46 o 
   9   5  11      479.47      491.89     63.13 o 
  10   5  11      147.37      165.44     52.76 o 
  11   5  11     1887.52     1956.57    109.46 o 
  12   5  11        9.69        0.00     58.45 o 
  13   5  11       11.25       31.38     61.16 o 
  14   5  11       83.02        0.00     72.87 o 
  15   5  11      665.89      779.74     89.18 o 
  16   5  11       49.10       72.05     89.36 o 
   0   6  11      692.64      746.54    104.08 o 
   1   6  11      942.36      922.46     84.18 o 
   2   6  11       27.39        0.00     60.46 o 
   3   6  11       33.07       81.05     53.05 o 
   4   6  11       75.55      166.36     56.96 o 
   5   6  11      286.02      225.61     58.21 o 
   6   6  11      798.09      774.97     68.87 o 
   7   6  11      110.80      144.83     55.54 o 
   8   6  11       56.41       22.34     58.12 o 
   9   6  11      307.42      372.76     66.66 o 
  10   6  11       17.13        0.00     62.39 o 
  11   6  11       33.79       27.41     65.52 o 
  12   6  11       15.17        0.00     65.96 o 
  13   6  11      387.50      359.76     70.83 o 
  14   6  11       84.99       88.51     72.56 o 
  15   6  11       28.84       41.92     77.77 o 
   1   7  11      135.51      192.40     68.44 o 
   2   7  11       34.64        0.00     63.57 o 
   3   7  11        0.82        0.00     65.94 o 
   4   7  11      101.12      104.77     64.82 o 
   5   7  11     1255.45     1204.85     88.21 o 
   6   7  11        9.17       21.65     71.48 o 
   7   7  11       27.28        0.00     70.88 o 
   8   7  11      149.55       64.41     75.05 o 
   9   7  11       25.17        0.00     65.12 o 
  10   7  11        1.97        0.00     72.75 o 
  11   7  11      230.30      238.31     71.96 o 
  12   7  11        1.12        0.00     70.37 o 
  13   7  11       33.12        0.00     88.58 o 
   0   8  11      336.44      279.81    103.15 o 
   1   8  11      279.57      395.64     79.58 o 
   2   8  11       90.77       35.87     76.03 o 
   3   8  11      213.47      416.51     82.40 o 
   4   8  11        3.32        2.27     68.59 o 
   5   8  11       66.50        0.00     72.38 o 
   6   8  11      108.89      106.56     76.19 o 
   7   8  11      209.73      221.99     83.73 o 
   8   8  11       67.26        0.00     80.22 o 
   9   8  11      456.26      500.22     88.22 o 
  10   8  11       28.55        0.00     82.64 o 
   1   9  11       61.90       46.94     75.21 o 
   2   9  11      134.22      183.72     85.22 o 
   3   9  11      129.16       97.64     84.12 o 
   4   9  11      207.12      287.70     82.93 o 
   5   9  11      177.76      181.29     83.59 o 
   6   9  11        2.69      156.06     83.01 o 
   0   0  12      356.79      656.00     79.14 o 
   1   0  12     3910.84     3708.13    165.45 o 
   2   0  12      379.29      377.32     44.73 o 
   3   0  12    31500.37    31959.31   1316.79 o 
   4   0  12     1975.13     1968.62     96.80 o 
   5   0  12     1653.83     1488.07     93.86 o 
   6   0  12      711.05      813.46     63.64 o 
   7   0  12     6753.10     6685.06    350.32 o 
   8   0  12     2207.97     2300.75    140.57 o 
   9   0  12     7279.75     7118.51    373.03 o 
  10   0  12     1819.39     1862.64    177.96 o 
  11   0  12       16.82        0.00     71.39 o 
  12   0  12        9.71        0.00     76.59 o 
  13   0  12     2324.92     2583.03    304.55 o 
  14   0  12      313.80      156.84    379.16 o 
  15   0  12     1948.46     1819.76    199.62 o 
  16   0  12        2.90        0.00    181.68 o 
  17   0  12     1056.16      619.64    249.26 o 
  18   0  12        0.99        4.27    132.01 o 
  19   0  12     1042.55      979.74    174.59 o 
   1   1  12     7195.10     7321.63    219.80 o 
   2   1  12      814.34      947.46     43.13 o 
   3   1  12       17.27        0.00     25.11 o 
   4   1  12       49.78       15.67     26.70 o 
   5   1  12     5337.88     5076.93    162.19 o 
   6   1  12       16.20        0.00     28.44 o 
   7   1  12     3399.68     3326.63    144.45 o 
   8   1  12      127.20       44.13     47.28 o 
   9   1  12       96.48       67.15     44.13 o 
  10   1  12       43.03       23.77     46.93 o 
  11   1  12      266.48      266.15     57.47 o 
  12   1  12       21.29       70.72     55.61 o 
  13   1  12       96.91       52.99     66.95 o 
  14   1  12      586.92      370.10     75.37 o 
  15   1  12      952.27     1028.70    204.48 o 
  16   1  12        2.53        0.00     85.39 o 
  17   1  12       86.78       51.75     89.14 o 
  18   1  12        4.66        7.84     94.22 o 
  19   1  12       61.81        0.00     97.51 o 
   0   2  12        2.52        0.00     33.67 o 
   1   2  12     1591.60     1580.03     61.94 o 
   2   2  12      209.14      214.41     28.69 o 
   3   2  12     1873.02     1932.86     75.94 o 
   4   2  12       80.05       45.97     32.43 o 
   5   2  12      492.25      398.41     42.30 o 
   6   2  12       17.03       11.43     41.05 o 
   7   2  12      250.58      286.24     45.40 o 
   8   2  12      632.62      618.06     56.04 o 
   9   2  12     1631.49     1761.33    100.61 o 
  10   2  12      587.18      632.18     66.23 o 
  11   2  12       32.08        0.00     53.50 o 
  12   2  12        0.34        0.00     56.43 o 
  13   2  12      338.12      446.07     68.26 o 
  14   2  12      299.53      433.03     70.88 o 
  15   2  12      201.52      183.60     90.30 o 
  16   2  12       19.98        0.00     87.62 o 
  17   2  12       27.85      101.25     87.10 o 
  18   2  12       40.04       78.26     92.72 o 
   1   3  12     9316.80     8595.96    298.37 o 
   2   3  12       19.22       22.97     36.35 o 
   3   3  12        1.85        0.00     35.15 o 
   4   3  12       41.51       53.54     41.41 o 
   5   3  12    14189.87    13981.41    541.01 o 
   6   3  12       17.46       18.91     47.92 o 
   7   3  12     1614.71     1619.28     89.23 o 
   8   3  12       21.49        0.00     48.17 o 
   9   3  12       18.04       37.62     47.70 o 
  10   3  12       96.68        0.00     57.29 o 
  11   3  12      194.64      178.37     61.66 o 
  12   3  12       20.04       47.30     63.65 o 
  13   3  12      135.97      122.36     65.46 o 
  14   3  12      648.28      595.68     77.67 o 
  15   3  12     1274.17     1090.47     94.16 o 
  16   3  12      138.34        9.04     73.80 o 
  17   3  12      748.29      704.32     97.45 o 
  18   3  12        2.46        0.00     93.42 o 
   0   4  12       34.97        0.00     65.01 o 
   1   4  12     1176.23     1176.64     79.87 o 
   2   4  12        8.38       16.98     39.47 o 
   3   4  12     3926.60     3528.91    153.61 o 
   4   4  12     1619.05     1464.75    120.95 o 
   5   4  12      525.63      652.75     58.41 o 
   6   4  12      148.92      153.06     50.49 o 
   7   4  12      255.94      212.91     52.68 o 
   8   4  12        6.23        0.00     50.58 o 
   9   4  12     1482.00     1643.46     94.44 o 
  10   4  12        6.39        0.00     53.89 o 
  11   4  12        0.93        0.00     62.01 o 
  12   4  12       28.59       15.99     65.55 o 
  13   4  12      384.59      588.76     78.84 o 
  14   4  12      152.24      113.76     71.97 o 
  15   4  12        5.69        0.00     72.69 o 
  16   4  12       27.44        0.10     87.27 o 
  17   4  12      456.26      407.27     87.43 o 
   1   5  12       76.22        0.00     53.15 o 
   2   5  12     1457.09     1318.42     97.64 o 
   3   5  12      485.31      548.27     66.41 o 
   4   5  12       62.47        2.17     53.11 o 
   5   5  12        9.81        0.00     46.24 o 
   6   5  12      113.43       19.65     53.25 o 
   7   5  12      330.59      249.82     67.64 o 
   8   5  12      178.54      228.11     63.88 o 
   9   5  12       52.09        0.00     58.52 o 
  10   5  12       31.49        8.16     61.71 o 
  11   5  12      125.39      292.64     67.81 o 
  12   5  12        8.07        0.00     65.72 o 
  13   5  12      165.71      192.75     77.20 o 
  14   5  12       22.47        0.00     77.34 o 
  15   5  12       50.14        0.00     79.90 o 
  16   5  12      339.58      352.29     98.78 o 
   0   6  12     1179.07     1100.31    146.39 o 
   1   6  12      493.85      496.41     69.13 o 
   2   6  12       79.50       26.29     74.96 o 
   3   6  12      909.08     1093.83     93.76 o 
   4   6  12      296.16      282.51     67.46 o 
   5   6  12     1384.06     1445.40     93.30 o 
   6   6  12        1.23        0.00     57.24 o 
   7   6  12      227.14      272.32     63.49 o 
   8   6  12       18.76        0.00     60.57 o 
   9   6  12      552.91      508.19    104.06 o 
  10   6  12        3.89        0.00     66.82 o 
  11   6  12       76.50       27.02     69.87 o 
  12   6  12        1.50        0.00     68.54 o 
  13   6  12       16.29       21.59     70.66 o 
  14   6  12       68.32        0.00     78.72 o 
   1   7  12      978.34     1086.29     91.78 o 
   2   7  12       19.18        0.00     72.17 o 
   3   7  12      222.56       10.18     72.31 o 
   4   7  12       99.62      114.85     74.99 o 
   5   7  12     1359.06     1462.09    110.15 o 
   6   7  12        4.02       19.14     66.85 o 
   7   7  12      387.07      473.07    107.29 o 
   8   7  12       40.23        0.00     74.55 o 
   9   7  12       29.00        0.00     78.05 o 
  10   7  12        1.06        0.00     70.89 o 
  11   7  12      197.43      181.62     87.89 o 
  12   7  12       17.83       16.62     75.07 o 
   0   8  12        9.40        0.00     99.30 o 
   1   8  12      249.08      124.52     75.65 o 
   2   8  12        5.56       49.52     78.37 o 
   3   8  12      412.04      352.48     85.67 o 
   4   8  12       93.06      221.37     83.90 o 
   5   8  12      124.56        0.00     75.68 o 
   6   8  12       87.94       94.78     78.86 o 
   7   8  12       11.06        0.00     74.65 o 
   8   8  12       54.99        0.00     78.15 o 
   9   8  12        0.67        0.00     81.52 o 
   1   9  12      235.68      159.50     82.50 o 
   2   9  12      111.40      141.82     86.61 o 
   3   9  12        6.28       47.14     86.81 o 
   4   9  12       13.08       31.10     89.60 o 
   1   1  13       77.02       52.19     28.35 o 
   2   1  13      465.71      613.46     37.32 o 
   3   1  13       85.27      108.22     30.04 o 
   4   1  13      748.65      798.38     43.78 o 
   5   1  13     8014.57     7590.95    237.53 o 
   6   1  13       94.63      123.28     36.75 o 
   7   1  13      484.65      510.51     54.81 o 
   8   1  13      641.80      665.11     76.24 o 
   9   1  13      498.01      478.28     56.34 o 
  10   1  13      994.33      808.15     65.68 o 
  11   1  13     3232.73     3322.57    203.93 o 
  12   1  13      918.81      892.39     91.52 o 
  13   1  13        4.27        0.00     67.50 o 
  14   1  13        7.46        0.00     82.12 o 
  15   1  13     1390.15     1216.18    121.32 o 
  16   1  13       18.85        0.00     94.02 o 
  17   1  13     1754.53     1989.39    265.53 o 
  18   1  13        0.29        0.00    101.75 o 
   0   2  13       69.51       80.41     40.56 o 
   1   2  13     1936.67     2084.12     80.68 o 
   2   2  13      182.65      259.13     34.62 o 
   3   2  13     1259.82     1427.30     81.94 o 
   4   2  13      346.99      418.24     42.37 o 
   5   2  13      583.81      562.63     51.82 o 
   6   2  13       37.69        0.00     38.66 o 
   7   2  13     4251.40     4479.97    187.90 o 
   8   2  13      517.01      537.03     86.47 o 
   9   2  13     4440.99     4041.39    188.51 o 
  10   2  13        7.43        0.00     56.71 o 
  11   2  13      528.13      591.88     71.55 o 
  12   2  13      330.59      283.12     86.88 o 
  13   2  13     4367.69     4761.25    221.95 o 
  14   2  13       11.19        0.00     73.55 o 
  15   2  13     3168.36     2490.88    156.23 o 
  16   2  13        4.60        0.00     79.39 o 
  17   2  13       19.53        0.00     94.13 o 
  18   2  13      127.41       64.14     96.57 o 
   1   3  13     1186.94     1059.70     71.35 o 
   2   3  13       45.38        0.00     38.04 o 
   3   3  13      453.18      410.35     46.45 o 
   4   3  13      206.83       87.27     41.29 o 
   5   3  13      123.06      126.24     46.52 o 
   6   3  13      171.46      221.49     54.11 o 
   7   3  13     1018.81     1086.70     80.21 o 
   8   3  13      311.26      215.96     54.91 o 
   9   3  13      646.13      684.64     71.61 o 
  10   3  13      122.97       74.73     60.90 o 
  11   3  13      712.87      730.64     77.58 o 
  12   3  13      457.82      445.95     75.07 o 
  13   3  13       86.29        0.00     82.95 o 
  14   3  13        4.74        0.00     69.07 o 
  15   3  13      248.71      318.00     79.75 o 
  16   3  13        5.70        0.00     97.25 o 
  17   3  13      125.51        0.00     84.86 o 
   0   4  13      458.19      403.62     85.53 o 
   1   4  13     1128.72     1072.81     90.41 o 
   2   4  13      153.19      100.42     54.52 o 
   3   4  13       66.91      115.26     45.10 o 
   4   4  13      796.77      854.50     65.62 o 
   5   4  13      301.56      363.05     53.80 o 
   6   4  13      981.10      954.68     71.16 o 
   7   4  13      541.96      531.29     63.30 o 
   8   4  13        8.47       27.05     53.63 o 
   9   4  13     1202.00     1385.40     93.19 o 
  10   4  13       67.84       94.85     66.34 o 
  11   4  13       11.53        0.00     65.70 o 
  12   4  13       18.01        0.00     69.42 o 
  13   4  13      971.28     1266.57    125.46 o 
  14   4  13      176.95      250.48     77.67 o 
  15   4  13      592.69      488.10    123.53 o 
  16   4  13       25.93       35.56     82.28 o 
   1   5  13     1011.70     1038.84     81.05 o 
   2   5  13      582.26      607.02     69.44 o 
   3   5  13     1237.93     1165.38     94.69 o 
   4   5  13      125.90       60.46     65.16 o 
   5   5  13     3404.86     3756.87    168.90 o 
   6   5  13       13.29        0.86     52.28 o 
   7   5  13      203.36      195.54     63.07 o 
   8   5  13       55.75       33.58     73.59 o 
   9   5  13     1902.50     2287.79    123.58 o 
  10   5  13      109.81       72.54     65.46 o 
  11   5  13     2766.78     3341.49    158.44 o 
  12   5  13      236.72      112.40     75.51 o 
  13   5  13       94.45      123.60     77.02 o 
  14   5  13      180.86      157.59     83.36 o 
  15   5  13      952.06     1170.52    148.67 o 
   0   6  13      146.66        0.00    102.83 o 
   1   6  13       20.11       64.50     74.18 o 
   2   6  13      457.28      382.47     73.07 o 
   3   6  13      290.32      249.91     75.41 o 
   4   6  13      152.23      229.63     73.39 o 
   5   6  13       14.04        0.00     79.08 o 
   6   6  13       21.82        0.00     66.60 o 
   7   6  13      447.60      475.89     83.74 o 
   8   6  13        1.47       26.48     63.30 o 
   9   6  13      600.98      545.55     74.43 o 
  10   6  13       40.85       76.00     69.80 o 
  11   6  13      205.72      195.28     72.85 o 
  12   6  13      101.44        0.00     75.26 o 
  13   6  13      407.95      381.23    125.60 o 
   1   7  13       57.38      120.08     71.36 o 
   2   7  13      555.13      602.14     97.21 o 
   3   7  13        8.24        0.00     74.72 o 
   4   7  13        1.30        0.00     79.16 o 
   5   7  13       58.11       69.91     77.79 o 
   6   7  13        8.66       36.68    116.31 o 
   7   7  13        4.79        0.00     70.83 o 
   8   7  13       17.42        0.00     75.83 o 
   9   7  13        9.82        0.00     81.92 o 
  10   7  13       43.50        0.00     81.16 o 
  11   7  13      143.52       86.17     90.60 o 
   0   8  13       59.33        0.00    109.34 o 
   1   8  13        3.96        0.72     74.89 o 
   2   8  13      242.93       70.33     78.42 o 
   3   8  13      190.06      256.06    120.44 o 
   4   8  13       17.96      186.16     88.47 o 
   5   8  13       91.49       50.88     92.68 o 
   6   8  13       24.02        0.00     78.82 o 
   7   8  13      468.84      427.13     90.40 o 
   8   8  13        0.05        0.00     79.53 o 
   0   0  14       18.01        6.68     61.31 o 
   1   0  14     3049.84     3303.72    152.43 o 
   2   0  14       16.00        0.00     41.51 o 
   3   0  14     6069.22     5984.99    280.37 o 
   4   0  14      291.36      302.87     53.67 o 
   5   0  14     1496.64     1376.76    145.75 o 
   6   0  14      646.77      755.20     68.68 o 
   7   0  14     3538.61     3340.56    171.21 o 
   8   0  14       41.76        0.00     58.01 o 
   9   0  14      586.78      654.84    166.76 o 
  10   0  14     9184.16     8535.23    522.47 o 
  11   0  14     1169.15      776.44    108.59 o 
  12   0  14       59.25       16.34     89.90 o 
  13   0  14     1630.71     1595.74    180.78 o 
  14   0  14       43.16       18.79    126.97 o 
  15   0  14      720.98      725.31    153.50 o 
  16   0  14     1575.03     1453.74    620.52 o 
  17   0  14      650.82      954.06    179.92 o 
  18   0  14      503.21      362.93    148.34 o 
   1   1  14     1311.60     1344.29     56.10 o 
   2   1  14      116.99      118.81     33.21 o 
   3   1  14      127.33      138.29     32.78 o 
   4   1  14      517.50      533.13     56.93 o 
   5   1  14     1533.46     1550.55     78.40 o 
   6   1  14      548.55      415.00     48.38 o 
   7   1  14     1393.27     1579.07     81.28 o 
   8   1  14      156.84       86.21     52.25 o 
   9   1  14      161.93      116.83     55.43 o 
  10   1  14        8.93        0.00     52.72 o 
  11   1  14     1698.25     1883.77    125.83 o 
  12   1  14      183.93       89.51     73.17 o 
  13   1  14       97.81       34.80     73.62 o 
  14   1  14      220.54      184.17     92.32 o 
  15   1  14      550.35      379.10    100.31 o 
  16   1  14       57.53       32.30    115.28 o 
  17   1  14      128.88      191.03    101.15 o 
   0   2  14      579.57      612.05     70.39 o 
   1   2  14     1150.57     1272.73     60.56 o 
   2   2  14      138.76      124.42     38.12 o 
   3   2  14      895.15      953.14     57.01 o 
   4   2  14      199.12      218.13     42.02 o 
   5   2  14      625.68      606.37     55.26 o 
   6   2  14      794.76      878.06     69.93 o 
   7   2  14       55.74        0.00     45.01 o 
   8   2  14       65.46       32.53     63.33 o 
   9   2  14      202.07      170.87     62.76 o 
  10   2  14     1161.11     1277.27    122.99 o 
  11   2  14        3.04        0.00     63.02 o 
  12   2  14       23.60        0.00     65.51 o 
  13   2  14      675.73      616.04     89.04 o 
  14   2  14        8.33        0.00     78.16 o 
  15   2  14        2.03        0.00     75.15 o 
  16   2  14      419.39      317.19     96.77 o 
  17   2  14       52.02        0.00     94.89 o 
   1   3  14     1086.65     1037.98     69.30 o 
   2   3  14       46.37        0.00     41.17 o 
   3   3  14        2.25        0.00     40.98 o 
   4   3  14      876.41      862.69     61.84 o 
   5   3  14     7760.85     8061.94    299.33 o 
   6   3  14     1101.21     1156.01     89.65 o 
   7   3  14     1905.45     1746.13    106.21 o 
   8   3  14      193.29      188.05     61.27 o 
   9   3  14      122.93       32.41     60.72 o 
  10   3  14       87.86       30.65     61.73 o 
  11   3  14     2373.19     2375.47    135.82 o 
  12   3  14      885.72      859.42     87.69 o 
  13   3  14       17.80        0.00     67.19 o 
  14   3  14      491.08      358.09     80.90 o 
  15   3  14      669.19      774.08    101.26 o 
  16   3  14      115.00       14.24    100.39 o 
   0   4  14      864.23      813.24    106.09 o 
   1   4  14     1956.63     1855.56    109.62 o 
   2   4  14      395.53      452.26     65.15 o 
   3   4  14      805.50      773.08     73.15 o 
   4   4  14       92.88       43.84     48.21 o 
   5   4  14      133.76       98.97     52.91 o 
   6   4  14       98.95       41.34     53.67 o 
   7   4  14     1794.17     2013.18    106.29 o 
   8   4  14      574.01      656.58     76.77 o 
   9   4  14     1255.57     1396.99     99.84 o 
  10   4  14      460.94      455.64    102.73 o 
  11   4  14      101.33        0.00     70.71 o 
  12   4  14      124.82       91.01     74.77 o 
  13   4  14      301.34      462.78     84.02 o 
  14   4  14       24.02        0.00     78.89 o 
  15   4  14       93.77       98.92     83.46 o 
  16   4  14       64.43        0.00     81.05 o 
   1   5  14      203.78      102.65     71.31 o 
   2   5  14       25.71       16.88     61.17 o 
   3   5  14       11.51       17.03     63.88 o 
   4   5  14      384.80      401.50     71.40 o 
   5   5  14      299.74      283.39     71.58 o 
   6   5  14      291.40      247.73     60.88 o 
   7   5  14       73.67        0.00     58.71 o 
   8   5  14       41.32        0.00     64.23 o 
   9   5  14      173.15      203.94     68.67 o 
  10   5  14        1.53        0.00     65.78 o 
  11   5  14      128.74       16.23     88.84 o 
  12   5  14        2.13        0.00     76.80 o 
  13   5  14        0.67        0.00     80.49 o 
  14   5  14      178.94      115.00     85.40 o 
   0   6  14       84.01        0.00     97.98 o 
   1   6  14      970.20      766.12     85.04 o 
   2   6  14       68.48        0.00     67.49 o 
   3   6  14      885.14     1074.77    116.18 o 
   4   6  14        1.17       37.63     75.68 o 
   5   6  14      635.49      513.96     88.18 o 
   6   6  14        7.75        0.00     78.00 o 
   7   6  14      584.68      574.52     83.34 o 
   8   6  14        6.33        0.00     69.86 o 
   9   6  14      808.30     1126.70    143.10 o 
  10   6  14      360.60      155.61     91.83 o 
  11   6  14       37.86        5.81     72.56 o 
  12   6  14      154.34       62.40     82.33 o 
  13   6  14      252.13      270.86     92.95 o 
   1   7  14      744.13      908.53     93.66 o 
   2   7  14      171.10      182.80     78.04 o 
   3   7  14       62.64      104.05     78.53 o 
   4   7  14        0.04        0.00     78.41 o 
   5   7  14      574.51      485.66     93.24 o 
   6   7  14       78.74        0.00     84.11 o 
   7   7  14       30.93       89.88     80.51 o 
   8   7  14       35.80        0.00     76.33 o 
   9   7  14       27.18       78.96     87.83 o 
  10   7  14        3.47        0.00     87.57 o 
   0   8  14      225.46       29.91    125.38 o 
   1   8  14        3.27        0.00     80.04 o 
   2   8  14      292.94      286.55     87.93 o 
   3   8  14       62.20       10.51     83.01 o 
   4   8  14        2.67        0.00     88.12 o 
   5   8  14       29.23        0.00     89.49 o 
   6   8  14       92.85        3.74    123.20 o 
   1   1  15     5054.03     5259.88    169.81 o 
   2   1  15     1011.59     1187.42     56.22 o 
   3   1  15      109.49       94.26     38.21 o 
   4   1  15     1065.80     1204.81     69.81 o 
   5   1  15     5024.66     4729.46    183.84 o 
   6   1  15       23.36        0.00     45.02 o 
   7   1  15     4758.62     4656.44    181.78 o 
   8   1  15        5.46        0.00     46.90 o 
   9   1  15       28.36        0.00     55.86 o 
  10   1  15      166.68       95.27     65.55 o 
  11   1  15      145.96       73.59     75.87 o 
  12   1  15      174.88       24.23     99.49 o 
  13   1  15      130.72       58.11     78.73 o 
  14   1  15       29.38        0.00     79.52 o 
  15   1  15     1601.80     1806.94    134.17 o 
  16   1  15       59.58        0.00     92.68 o 
  17   1  15      624.96      369.90    182.68 o 
   0   2  15     1568.82     1940.99    137.83 o 
   1   2  15     1492.88     1490.33     82.59 o 
   2   2  15      895.07      880.65     56.13 o 
   3   2  15     7735.57     7713.36    269.04 o 
   4   2  15      142.33      108.81     43.41 o 
   5   2  15      190.17      132.58     44.56 o 
   6   2  15     1024.85     1179.03     71.11 o 
   7   2  15     1950.26     2003.49     98.05 o 
   8   2  15     1098.80      867.79     66.50 o 
   9   2  15     1122.26     1111.80     91.01 o 
  10   2  15       71.42        0.00     65.45 o 
  11   2  15       10.46        0.00     68.73 o 
  12   2  15       68.65        0.00     80.89 o 
  13   2  15      795.89      965.46    132.18 o 
  14   2  15        3.39        1.77     83.55 o 
  15   2  15      374.80      244.06    100.59 o 
  16   2  15      106.61        0.00     88.77 o 
   1   3  15        6.20        0.00     54.22 o 
   2   3  15      227.26      210.77     52.74 o 
   3   3  15     1044.73     1110.28     92.72 o 
   4   3  15     1279.66     1128.66     92.72 o 
   5   3  15      300.04      220.44     53.33 o 
   6   3  15       31.41        0.00     51.38 o 
   7   3  15       77.59        0.00     52.15 o 
   8   3  15        0.12        0.00     63.96 o 
   9   3  15       16.83        0.48     64.99 o 
  10   3  15       33.30       28.07     68.34 o 
  11   3  15       39.62        0.00     71.20 o 
  12   3  15       98.06      100.98     91.72 o 
  13   3  15       35.83        0.00     80.98 o 
  14   3  15        3.12        0.00     86.07 o 
  15   3  15        1.64       37.04     92.50 o 
  16   3  15        5.77        0.00    114.84 o 
   0   4  15      502.02      524.55    124.88 o 
   1   4  15        4.08        0.00     58.93 o 
   2   4  15      134.84      142.13     71.70 o 
   3   4  15     2048.62     2241.89    152.16 o 
   4   4  15      164.56      124.27     62.87 o 
   5   4  15        7.30        0.00     71.24 o 
   6   4  15      691.54      706.13     72.97 o 
   7   4  15      112.64      200.08     61.78 o 
   8   4  15       13.36       93.82     62.21 o 
   9   4  15      401.21      396.05     75.92 o 
  10   4  15       52.58        0.00     73.66 o 
  11   4  15        0.67        0.00     84.91 o 
  12   4  15        6.76        0.00     78.97 o 
  13   4  15       12.49       73.03     82.49 o 
  14   4  15       15.22        0.00     83.04 o 
  15   4  15      195.79       41.38     86.40 o 
   1   5  15      665.40      392.67     74.19 o 
   2   5  15      488.68      472.69     75.23 o 
   3   5  15        7.28        0.00     66.01 o 
   4   5  15     1152.26     1253.95     99.24 o 
   5   5  15      867.29     1013.80    111.75 o 
   6   5  15       35.61        0.00     70.09 o 
   7   5  15      316.34      316.18     77.62 o 
   8   5  15       15.40        0.00     63.27 o 
   9   5  15      122.66      102.15    100.61 o 
  10   5  15      138.65       72.90     81.06 o 
  11   5  15      111.68      126.87     86.29 o 
  12   5  15        4.72        0.00     82.76 o 
  13   5  15      131.01       33.52     84.53 o 
   0   6  15       55.47        0.00    163.23 o 
   1   6  15      155.66      163.68     76.80 o 
   2   6  15       81.65        0.00     69.88 o 
   3   6  15      576.73      635.13     84.37 o 
   4   6  15       24.45        0.00     72.94 o 
   5   6  15      249.45      107.84     83.99 o 
   6   6  15        5.82        0.00     81.79 o 
   7   6  15      117.60       41.46     84.11 o 
   8   6  15        2.12        0.00     76.51 o 
   9   6  15      107.75        0.00     76.81 o 
  10   6  15       78.33       10.39     88.03 o 
  11   6  15       23.76        0.00    121.29 o 
   1   7  15      140.43      103.88     78.85 o 
   2   7  15       46.98        0.00     77.74 o 
   3   7  15       64.88       21.14     78.21 o 
   4   7  15      100.33       47.73    134.06 o 
   5   7  15       24.23        0.00     84.00 o 
   6   7  15       29.84        0.00     98.34 o 
   7   7  15        9.19        0.00     90.12 o 
   8   7  15        2.03        0.00     93.40 o 
   9   7  15        1.05        0.00     84.69 o 
   0   8  15      171.63      171.27    126.74 o 
   1   8  15       18.48        0.00     84.25 o 
   2   8  15        8.36      107.10     98.26 o 
   3   8  15      795.21      764.28    103.45 o 
   4   8  15        2.87       58.45     88.39 o 
   0   0  16     1019.33     1678.57    138.61 o 
   1   0  16      456.32      485.61     64.32 o 
   2   0  16       35.82        0.00     57.23 o 
   3   0  16      122.17      200.91     59.11 o 
   4   0  16       51.19        0.00     57.23 o 
   5   0  16        9.37        0.00     55.22 o 
   6   0  16       21.92        0.00     82.34 o 
   7   0  16     4156.49     4182.10    288.99 o 
   8   0  16       28.20        0.00    111.77 o 
   9   0  16      234.18      160.36    159.14 o 
  10   0  16      810.35      701.54    114.69 o 
  11   0  16     1076.67      885.88    118.89 o 
  12   0  16     1166.05      783.72    193.41 o 
  13   0  16     1234.43     1016.72    135.38 o 
  14   0  16      121.59      105.07    143.18 o 
  15   0  16     1503.58     1671.34    660.01 o 
  16   0  16      156.27        0.00    126.23 o 
   1   1  16      280.12      378.82     42.01 o 
   2   1  16      208.56      279.29     43.59 o 
   3   1  16      752.85      821.03     62.03 o 
   4   1  16      430.30      443.45     55.61 o 
   5   1  16      216.48      347.59     67.35 o 
   6   1  16      365.58      393.71     55.83 o 
   7   1  16      913.29      954.17     68.13 o 
   8   1  16       88.17       26.26     52.72 o 
   9   1  16       20.68       10.21     64.11 o 
  10   1  16       49.42        0.00     63.43 o 
  11   1  16     2271.21     2064.54    139.56 o 
  12   1  16        3.48        0.00     95.10 o 
  13   1  16        0.96        0.00     78.00 o 
  14   1  16       33.34       15.72     83.63 o 
  15   1  16      376.04      359.96    118.52 o 
  16   1  16        8.50        0.00    102.12 o 
   0   2  16      386.68      206.45     76.06 o 
   1   2  16       59.74        0.00     61.87 o 
   2   2  16       13.90       50.06     53.60 o 
   3   2  16      105.34      139.98     49.58 o 
   4   2  16       36.59       21.84     44.45 o 
   5   2  16       38.11        0.00     48.98 o 
   6   2  16       88.27        0.00     50.38 o 
   7   2  16       86.25       42.42     52.40 o 
   8   2  16      188.68       93.80     55.34 o 
   9   2  16        5.96        0.00     73.58 o 
  10   2  16       73.16        0.00     70.35 o 
  11   2  16       54.76        0.00     78.06 o 
  12   2  16      185.19      174.02     85.47 o 
  13   2  16       51.82        0.00    112.59 o 
  14   2  16      160.62       80.62     88.27 o 
  15   2  16        2.49        0.00     87.43 o 
   1   3  16       34.92        0.00     77.72 o 
   2   3  16     1488.60     1298.27     90.19 o 
   3   3  16      914.77      848.22     71.90 o 
   4   3  16      339.43      365.37     57.79 o 
   5   3  16     1316.81     1579.03    101.93 o 
   6   3  16      231.80      199.38     65.35 o 
   7   3  16      781.54      812.01    111.24 o 
   8   3  16      208.70      161.13     62.56 o 
   9   3  16      940.30      966.04     83.43 o 
  10   3  16      130.49       43.47     93.02 o 
  11   3  16     2223.54     2446.50    176.30 o 
  12   3  16      100.08        0.00     78.93 o 
  13   3  16       61.47        0.00     93.01 o 
  14   3  16      203.33      107.43     95.56 o 
  15   3  16      784.00      565.60    105.45 o 
   0   4  16        2.80        0.00     95.37 o 
   1   4  16      512.27      534.49     72.53 o 
   2   4  16      124.83       48.46     64.15 o 
   3   4  16      794.37      809.25     82.17 o 
   4   4  16       33.83       33.52     84.65 o 
   5   4  16      267.82      198.36     70.75 o 
   6   4  16      293.11      325.08     60.48 o 
   7   4  16     1763.18     1828.99    104.99 o 
   8   4  16       12.32        0.00     81.74 o 
   9   4  16     1046.21     1113.64    126.89 o 
  10   4  16       79.05        0.00     76.55 o 
  11   4  16       62.13        0.00     99.31 o 
  12   4  16       49.09        0.00     83.18 o 
  13   4  16     1321.38     1464.55    173.71 o 
  14   4  16        2.81        0.00     83.36 o 
   1   5  16      170.57        0.00     94.61 o 
   2   5  16       33.17        0.00     82.30 o 
   3   5  16        6.71        0.00     72.66 o 
   4   5  16      241.97      324.53     77.68 o 
   5   5  16       10.68        2.93     72.42 o 
   6   5  16       11.51       11.22     74.93 o 
   7   5  16        0.73        0.00     80.91 o 
   8   5  16        2.00        0.00     83.08 o 
   9   5  16       18.64        0.00     71.99 o 
  10   5  16        9.67        0.00     87.53 o 
  11   5  16       32.11        0.00     81.65 o 
  12   5  16       25.41        0.00     85.35 o 
   0   6  16      886.14      929.65    136.25 o 
   1   6  16        9.38        0.00     74.83 o 
   2   6  16        5.44       56.20     76.27 o 
   3   6  16      491.94      518.34    109.72 o 
   4   6  16      250.05      276.23     83.35 o 
   5   6  16       30.91        0.00     76.14 o 
   6   6  16      208.31      199.16     84.95 o 
   7   6  16       83.36      150.32    128.73 o 
   8   6  16       18.80        0.00     89.30 o 
   9   6  16      257.26      239.67     98.62 o 
  10   6  16      227.85      227.56     92.45 o 
   1   7  16        9.26        0.00     81.61 o 
   2   7  16       39.32        0.00     81.02 o 
   3   7  16       71.64        0.00     84.06 o 
   4   7  16       28.54        5.30     84.85 o 
   5   7  16      234.95      335.62     90.22 o 
   6   7  16       26.81        0.00     93.98 o 
   7   7  16        8.40        0.00     94.54 o 
   1   1  17     1086.61     1310.21     74.14 o 
   2   1  17      103.42       93.98     51.67 o 
   3   1  17       80.04      111.86     50.76 o 
   4   1  17      325.27      321.24     54.45 o 
   5   1  17     1812.28     1740.71    103.05 o 
   6   1  17     1796.84     1630.09     87.94 o 
   7   1  17     2810.25     2435.64    191.59 o 
   8   1  17     1677.82     1550.08    138.43 o 
   9   1  17       27.61        0.00     70.77 o 
  10   1  17      759.19      680.71     83.72 o 
  11   1  17      238.99      144.97     79.68 o 
  12   1  17     1232.77     1354.35    122.83 o 
  13   1  17        7.27        0.00     84.77 o 
  14   1  17      240.43      273.46     92.66 o 
  15   1  17      304.29      132.17     94.84 o 
   0   2  17     1107.23     1235.05    182.22 o 
   1   2  17      670.62      750.98     68.46 o 
   2   2  17       95.31       77.04     54.52 o 
   3   2  17     2202.60     2337.26    174.70 o 
   4   2  17       30.43       14.69     55.59 o 
   5   2  17       48.56        0.00     60.46 o 
   6   2  17      330.63      304.00     62.03 o 
   7   2  17      536.65      549.38     64.99 o 
   8   2  17      308.92      243.31     61.78 o 
   9   2  17       48.03        0.00     65.92 o 
  10   2  17     1420.31     1358.80    113.45 o 
  11   2  17       37.93        0.00     84.45 o 
  12   2  17      307.98      256.85     90.52 o 
  13   2  17      437.50      386.03     99.55 o 
  14   2  17       94.56        0.00     93.35 o 
   1   3  17      111.96      125.03     64.09 o 
   2   3  17      104.75        0.00     61.80 o 
   3   3  17      274.38      201.06     65.13 o 
   4   3  17      435.19      340.31     63.71 o 
   5   3  17      169.76      189.12     67.24 o 
   6   3  17       27.24       75.86     78.19 o 
   7   3  17       55.88        0.00     61.40 o 
   8   3  17      264.10      153.96     69.13 o 
   9   3  17       37.72        0.00     66.40 o 
  10   3  17       62.82        0.00     69.42 o 
  11   3  17       35.48        0.00     79.06 o 
  12   3  17       85.00        0.00    104.69 o 
  13   3  17        0.46        0.00    132.38 o 
  14   3  17        2.72        0.00    116.37 o 
   0   4  17     1611.68     1358.59    143.20 o 
   1   4  17       45.84       26.77     67.12 o 
   2   4  17       31.19        0.00     67.03 o 
   3   4  17      751.42      689.52     81.41 o 
   4   4  17       35.17       96.74    103.72 o 
   5   4  17      460.50      512.09     79.05 o 
   6   4  17       81.51       72.22     84.13 o 
   7   4  17       92.58       95.90     68.60 o 
   8   4  17       75.19        0.00    103.52 o 
   9   4  17       83.56       28.75     70.80 o 
  10   4  17      330.79      314.64     76.59 o 
  11   4  17       27.63        0.00     80.21 o 
  12   4  17      190.07      120.86    123.64 o 
  13   4  17       30.24       85.26    101.66 o 
   1   5  17      654.06      729.98    101.66 o 
   2   5  17       23.31        0.00     72.36 o 
   3   5  17        5.60        0.00     70.14 o 
   4   5  17        8.46       22.08     75.48 o 
   5   5  17      912.69     1101.83     99.45 o 
   6   5  17        9.60        0.00     85.70 o 
   7   5  17      399.65      451.08     86.72 o 
   8   5  17      101.61       57.06    101.79 o 
   9   5  17       26.21        0.00     83.76 o 
  10   5  17       30.09        0.00     77.77 o 
  11   5  17      216.31      165.84     82.10 o 
   0   6  17       54.73        0.00    110.46 o 
   1   6  17       46.01        0.00     86.09 o 
   2   6  17      125.98       46.88     82.73 o 
   3   6  17      549.90      528.65     89.50 o 
   4   6  17        2.90        0.00     79.09 o 
   5   6  17       38.92        0.00     84.91 o 
   6   6  17       47.47        0.00    101.66 o 
   7   6  17       32.49        0.00     87.91 o 
   8   6  17       39.69        0.00     95.08 o 
   9   6  17       56.84       88.02     98.80 o 
   1   7  17        1.03        0.00    118.15 o 
   2   7  17        6.91        0.07     84.86 o 
   3   7  17       10.36        0.00     88.03 o 
   4   7  17      129.39       84.74    110.95 o 
   5   7  17        7.63        0.00     93.55 o 
   0   0  18     2602.53     3302.67    276.66 o 
   1   0  18      464.37      607.14    115.28 o 
   2   0  18     1628.72     1880.14    148.34 o 
   3   0  18     2441.39     3260.44    199.17 o 
   4   0  18      324.24      529.20    123.93 o 
   5   0  18      953.09     1020.17    128.78 o 
   6   0  18       90.40       67.56    113.16 o 
   7   0  18     2212.22     2672.02    212.60 o 
   8   0  18      135.64      179.84    150.00 o 
   9   0  18       76.47       98.30    154.74 o 
  10   0  18       40.37        0.00    112.56 o 
  11   0  18       45.42        0.00     96.12 o 
  12   0  18      845.15      730.81    226.18 o 
  13   0  18      669.40      646.82    138.39 o 
  14   0  18       39.65        0.00    149.67 o 
   1   1  18      428.79      456.09     68.28 o 
   2   1  18      197.38      389.74     69.35 o 
   3   1  18       19.22      129.08     55.81 o 
   4   1  18     1981.06     1893.22     98.63 o 
   5   1  18      107.57       97.50     56.52 o 
   6   1  18        0.81        0.00     59.11 o 
   7   1  18      882.02     1004.92     94.33 o 
   8   1  18      293.38      307.27    100.76 o 
   9   1  18        7.79        0.00     74.18 o 
  10   1  18        3.70        0.00     72.37 o 
  11   1  18      152.58        0.00     97.44 o 
  12   1  18      149.89       13.54     91.92 o 
  13   1  18        5.08        0.00     89.32 o 
  14   1  18       28.96        0.00     89.35 o 
   0   2  18       61.83      138.75    120.79 o 
   1   2  18      140.24      218.26     63.31 o 
   2   2  18      502.06      469.16     86.88 o 
   3   2  18      241.13      289.23     67.13 o 
   4   2  18        5.69        0.00     61.86 o 
   5   2  18       77.28        0.00     58.33 o 
   6   2  18        3.45        0.00     82.37 o 
   7   2  18       44.58       40.77     60.42 o 
   8   2  18      211.47       52.72     61.81 o 
   9   2  18       37.45        0.00     71.12 o 
  10   2  18        5.66        6.87     75.56 o 
  11   2  18      249.26        0.00     92.78 o 
  12   2  18        8.07        0.00    128.30 o 
  13   2  18       87.11        0.00     93.43 o 
   1   3  18      485.53      523.44     73.54 o 
   2   3  18     1070.72     1192.55     95.01 o 
   3   3  18       44.81        0.00     73.79 o 
   4   3  18     1032.26     1189.32    105.15 o 
   5   3  18      362.74      325.05     79.11 o 
   6   3  18      271.87      282.27     97.73 o 
   7   3  18      714.53      751.71     81.42 o 
   8   3  18      397.22      381.81     75.05 o 
   9   3  18      163.03      208.98     99.00 o 
  10   3  18      211.37      142.92     89.55 o 
  11   3  18       73.37        0.00     81.25 o 
  12   3  18        6.21        0.00     79.06 o 
  13   3  18       19.09        0.00    105.19 o 
   0   4  18      919.39      841.37    148.25 o 
   1   4  18       66.10        0.00     99.96 o 
   2   4  18      603.97      588.19     82.26 o 
   3   4  18      551.57      584.10     84.99 o 
   4   4  18      273.16      226.67     99.31 o 
   5   4  18        3.42        0.00     73.82 o 
   6   4  18      931.16      828.67    122.89 o 
   7   4  18      137.48       17.57     82.90 o 
   8   4  18       58.18        0.00     76.49 o 
   9   4  18       81.05        0.00     75.96 o 
  10   4  18        8.87        0.00     75.51 o 
  11   4  18      125.20       48.36     76.12 o 
   1   5  18       13.12        0.00     76.05 o 
   2   5  18       14.59        0.00     77.32 o 
   3   5  18        1.89       49.23     78.44 o 
   4   5  18        1.22        0.00     77.99 o 
   5   5  18        0.38        0.00     78.30 o 
   6   5  18       61.26       64.86     82.02 o 
   7   5  18       16.38        2.37     90.46 o 
   8   5  18       48.42       46.41     91.56 o 
   9   5  18       32.80        0.00     88.64 o 
   0   6  18      475.60      473.56    132.24 o 
   1   6  18       87.54        0.00     81.56 o 
   2   6  18      139.60      103.81     85.00 o 
   3   6  18      333.71      315.47     90.11 o 
   4   6  18      212.20      118.20     85.66 o 
   5   6  18       14.62        0.00     86.60 o 
   6   6  18      177.87      297.15     95.01 o 
   7   6  18        7.40        0.00     93.90 o 
   1   1  19      111.94      197.51     71.79 o 
   2   1  19     1358.30     1559.11    102.70 o 
   3   1  19        0.36        0.00     64.71 o 
   4   1  19       30.87        0.00     68.43 o 
   5   1  19       41.22        0.00     66.61 o 
   6   1  19       15.82        0.00     73.27 o 
   7   1  19       22.35        0.00     74.31 o 
   8   1  19      925.72      993.84    114.87 o 
   9   1  19      146.11       60.71     81.31 o 
  10   1  19      208.66        0.00    100.12 o 
  11   1  19      783.08      584.69     94.01 o 
  12   1  19      128.53      109.15    121.79 o 
  13   1  19       21.13        0.00     94.59 o 
   0   2  19      207.49      294.23     97.27 o 
   1   2  19      311.39      318.39     76.78 o 
   2   2  19      226.22      272.48     76.53 o 
   3   2  19      170.18      241.90     76.60 o 
   4   2  19      322.45      483.49     97.08 o 
   5   2  19      142.97      132.48     72.25 o 
   6   2  19      108.98       27.36     97.83 o 
   7   2  19      841.88      899.62     84.96 o 
   8   2  19       84.17       33.26     74.64 o 
   9   2  19      197.71      267.42     79.02 o 
  10   2  19      644.37      577.24    102.60 o 
  11   2  19      215.81       72.78    100.85 o 
  12   2  19      313.10      268.84    101.17 o 
   1   3  19      226.18      288.17     74.97 o 
   2   3  19        6.51      111.05     73.28 o 
   3   3  19       36.94      131.38     86.16 o 
   4   3  19       70.96        0.00     78.47 o 
   5   3  19      110.90      147.51     84.61 o 
   6   3  19        5.23       79.11     71.66 o 
   7   3  19      553.62      540.04    112.48 o 
   8   3  19       10.60        0.00     89.27 o 
   9   3  19       27.94        0.00     77.19 o 
  10   3  19        1.88        0.00     79.34 o 
  11   3  19      101.20        0.00     83.48 o 
   0   4  19      258.36      199.46    114.14 o 
   1   4  19        0.33        0.00     73.89 o 
   2   4  19      177.49      190.58     80.69 o 
   3   4  19        8.87       31.74     75.32 o 
   4   4  19      463.99      460.88     85.13 o 
   5   4  19       41.72        0.00    107.87 o 
   6   4  19       14.07        0.00     86.30 o 
   7   4  19        3.36        0.00    173.52 o 
   8   4  19       53.12        0.00     88.75 o 
   9   4  19       11.74        0.00     95.51 o 
  10   4  19      156.27       26.99     87.41 o 
   1   5  19        6.78        0.00     82.02 o 
   2   5  19      165.82      200.31     84.97 o 
   3   5  19      197.19       93.27     83.46 o 
   4   5  19       27.79       21.39     83.53 o 
   5   5  19      224.98      159.63    109.26 o 
   6   5  19       12.39        0.00     94.42 o 
   7   5  19       73.72      111.97     94.75 o 
   8   5  19      694.50      841.94    115.78 o 
   0   6  19       94.87        2.04    125.73 o 
   1   6  19      168.72       86.66     91.62 o 
   2   6  19       16.18       60.21     90.85 o 
   3   6  19        1.87       35.78     89.98 o 
   4   6  19       19.64       29.19     96.92 o 
   0   0  20     1982.26     2373.24    326.50 o 
   1   0  20        2.38      202.26    258.92 o 
   2   0  20       62.61       53.92    156.23 o 
   3   0  20     1580.71     1396.29    316.84 o 
   4   0  20       49.98        9.68    122.71 o 
   5   0  20        0.90        0.00    146.69 o 
   6   0  20      189.13      317.06    144.14 o 
   7   0  20      183.32      214.58    114.23 o 
   8   0  20       19.01        0.00    144.45 o 
   9   0  20      318.63      403.72    129.13 o 
  10   0  20      639.97      277.03    131.26 o 
  11   0  20       29.22       36.61    123.97 o 
   1   1  20      217.43      210.78     86.78 o 
   2   1  20        7.30      103.96     77.55 o 
   3   1  20      263.14      220.59     72.52 o 
   4   1  20      250.42      320.20     93.29 o 
   5   1  20      143.13      346.24    102.14 o 
   6   1  20      188.66       71.11     76.79 o 
   7   1  20      342.69      317.12     85.31 o 
   8   1  20      431.90      298.17     86.33 o 
   9   1  20       35.72        0.00     79.92 o 
  10   1  20       31.27        0.00     78.07 o 
  11   1  20       64.13        0.00     85.00 o 
   0   2  20      191.75      395.74    176.41 o 
   1   2  20       38.85        0.00     76.20 o 
   2   2  20      123.22      239.79     79.54 o 
   3   2  20      173.10       34.84     79.36 o 
   4   2  20        1.36        0.00     76.11 o 
   5   2  20      122.36        0.00     79.55 o 
   6   2  20      381.71      553.62     83.91 o 
   7   2  20       66.13       74.12    132.67 o 
   8   2  20      149.72       83.88     91.81 o 
   9   2  20      236.73      187.19    139.14 o 
  10   2  20       96.38      143.65    118.98 o 
  11   2  20       30.32        0.00     97.70 o 
   1   3  20      563.79      603.85     85.73 o 
   2   3  20      320.57      238.63     85.20 o 
   3   3  20       26.16      100.15     86.96 o 
   4   3  20       99.09      202.38     87.35 o 
   5   3  20      163.97      151.67     85.77 o 
   6   3  20       22.29        0.00     84.78 o 
   7   3  20      194.26      264.82    124.26 o 
   8   3  20      825.34     1039.73    117.97 o 
   9   3  20        7.94        0.00     89.17 o 
   0   4  20        8.93        0.00    156.80 o 
   1   4  20       36.01       82.61     79.80 o 
   2   4  20       80.91      115.00     79.13 o 
   3   4  20      506.88      401.19    142.09 o 
   4   4  20       98.43      153.02     91.40 o 
   5   4  20       21.11       53.65     91.15 o 
   6   4  20       24.39        0.00    174.99 o 
   7   4  20        1.96        0.00    153.70 o 
   8   4  20       64.41        0.00     94.80 o 
   1   5  20        3.94        0.00    108.20 o 
   2   5  20       14.67        0.00     85.27 o 
   3   5  20       39.28        0.00     84.11 o 
   4   5  20       14.15        0.00     86.90 o 
   5   5  20      150.94      260.40     97.99 o 
   1   1  21      168.19       59.47     86.67 o 
   2   1  21      479.23      552.24    136.28 o 
   3   1  21      189.77      149.91    112.29 o 
   4   1  21      503.77      763.19    113.14 o 
   5   1  21       26.62        0.00     96.95 o 
   6   1  21      273.38      357.31    115.79 o 
   7   1  21       46.34       64.62    110.72 o 
   8   1  21      274.17      354.58    124.98 o 
   9   1  21       15.16        0.00     84.00 o 
   0   2  21      946.84     1083.57    166.17 o 
   1   2  21       68.39       27.46     87.68 o 
   2   2  21      733.32      729.85    121.11 o 
   3   2  21        3.91        0.00     80.43 o 
   4   2  21      383.84      470.91     92.43 o 
   5   2  21       62.48        0.00     85.84 o 
   6   2  21      378.62      730.39    115.19 o 
   7   2  21      299.21      339.77    108.37 o 
   8   2  21       11.51       83.47    183.44 o 
   9   2  21       70.50        0.00     98.94 o 
   1   3  21        0.52        0.00     84.42 o 
   2   3  21      107.86        0.00     85.12 o 
   3   3  21       13.99       34.49     85.53 o 
   4   3  21       31.83        0.00     83.77 o 
   5   3  21       29.64        0.00     98.17 o 
   6   3  21       68.50        0.00    111.66 o 
   7   3  21      213.13      113.44    106.44 o 
   0   4  21      309.27      399.48    128.62 o 
   1   4  21       49.49        0.00     81.48 o 
   2   4  21       28.74       31.51    130.43 o 
   3   4  21       22.55      103.96     93.53 o 
   4   4  21      161.51      241.99     97.45 o 
   5   4  21       28.36        0.00     93.51 o 
   1   0  22      433.84      524.85    207.13 o 
   2   0  22        6.60      161.49    189.58 o 
   3   0  22       92.43      149.21    210.64 o 
   4   0  22      388.54      526.61    203.62 o 
   5   0  22        0.08       71.97    207.13 o 
   6   0  22      144.57      219.79    312.45 o 
   7   0  22       69.12        6.17    121.56 o 
   1   1  22        5.08        0.00    105.83 o 
   2   1  22       16.14      148.07    131.41 o 
   3   1  22      171.15      256.79    147.69 o 
   4   1  22        4.82      118.61    112.85 o 
   5   1  22      177.53      157.44    138.73 o 
   6   1  22      102.82      247.07    134.79 o 
   7   1  22        6.49      114.68    109.01 o 
   0   2  22       93.34      125.54    132.84 o 
   1   2  22        0.26        0.00    150.50 o 
   2   2  22       10.80      131.75    130.74 o 
   3   2  22       70.73       41.62     96.26 o 
   4   2  22      154.82      173.70    108.34 o 
   5   2  22      181.61        0.00    122.21 o 
   6   2  22       90.73      181.54    147.12 o 
   1   3  22       36.99       88.43    100.95 o 
   2   3  22      125.80      218.64     96.45 o 
   3   3  22        1.59        0.00    116.59 o 
   4   3  22        5.57       44.08     92.65 o 
   1   1  23      193.74      570.49    226.44 o 
   2   1  23       19.96      361.60    224.69 o 
   3   1  23       98.22      486.23    242.24 o 
   0   2  23      302.97      417.92    155.11 o 
   1   2  23        1.52        0.00     96.98 o 
                                                 
